# Supplementary material for: Large-scale characterisation of the nasal microbiome redefines Staphylococcus aureus colonisation status
Source: Nat Commun. 2025 Dec 2;16:10415. doi: 10.1038/s41467-025-66564-4 (PMC12672568; doi:10.1038/s41467-025-66564-4)
Supplement: Supplementary file 5 — Supplementary Data 3 [file 41467_2025_66564_MOESM5_ESM.xls]

## Sheet: Supplementary_file_1
Supplementary Data 3: Operational Taxonomic Unit (OTU) table of unadjusted read counts generated from 16S rRNA gene sequencing of samples. We clustered high-quality unique sequences with Oligotyping v2.1 (-M option to 1000), which were assigned to NODES, and referred to as OTUs, with the ‘Minimum Entropy Decomposition’ (MED) option. The column headers have corresponding taxonomic classification i…
samples	6	10622	582	19151	3201	10943	10944	13774	9	13697	13177	7581	3203	16721	10813	18962	7278	3057	13696	21342	21040	10625	5937	13684	25414	578	13701	3066	9905	9901	16777	1954	16547	16779	16873	5515	4195	25	24034	14883	5526	13683	26	7869	18835	17786	2749	16545	21069
25545_14	42	0	0	1	0	37	0	0	8	0	0	0	0	0	11	2	1	0	0	0	0	0	0	0	0	0	0	0	0	0	0	0	0	0	0	0	5	26	0	5	0	0	0	0	0	0	0	0	0
25545_2	0	0	0	0	0	0	0	3067	347	0	0	0	0	0	0	0	0	0	0	0	0	0	1	0	0	0	0	0	0	0	0	0	0	0	0	0	0	220	0	0	0	0	0	0	0	0	0	0	0
25545_21	0	0	0	0	0	0	0	0	0	0	0	0	0	0	0	0	0	0	0	0	0	0	0	0	0	0	0	0	0	0	0	0	0	0	0	0	0	2	0	0	0	0	0	0	0	0	0	0	0
25545_26	6	0	0	0	0	0	1	0	4	0	0	0	0	1	2	0	1945	5	0	0	0	0	0	11	0	0	0	0	0	0	0	0	0	0	2	0	0	647	0	0	0	1	0	0	352	0	0	0	0
25545_38	8	0	1	0	0	10	0	1	22	0	0	0	0	0	0	0	0	4	0	0	0	0	0	9	0	0	0	0	0	0	0	0	0	0	0	0	0	715	0	0	0	8	0	0	0	0	0	0	0
25545_50	1	0	0	6	0	0	155	6	31	0	0	0	0	0	0	0	1	0	0	0	0	0	0	0	22	0	0	0	0	0	0	0	0	0	0	0	0	603	3	0	0	0	0	0	0	0	0	0	0
25545_51	0	0	2	0	0	0	0	0	0	0	0	0	0	0	0	0	0	0	0	0	0	0	0	0	0	0	0	0	0	0	0	0	0	0	0	0	0	1	0	0	0	0	0	0	0	0	0	0	0
25545_57	0	0	0	0	0	0	0	0	0	0	0	0	0	0	0	0	0	0	0	0	0	0	0	0	0	0	0	0	0	0	0	0	0	0	0	0	0	0	0	0	0	0	0	0	0	0	0	0	0
25545_62	0	0	0	0	0	2	7	0	391	0	0	0	0	3	93	0	0	0	0	0	0	0	0	0	0	0	0	0	0	0	0	0	0	0	0	0	1	1498	0	0	0	0	0	0	0	0	0	0	0
25545_74	3	0	0	0	0	2	45	0	170	0	2	0	0	0	0	0	0	0	0	0	0	0	0	0	0	0	0	0	0	0	0	0	0	0	3	0	0	1073	0	0	0	0	0	0	0	0	0	0	0
25545_86	0	0	0	0	0	2	1	0	4	0	0	0	0	0	0	1	0	175	0	0	0	0	0	0	0	0	0	0	0	0	0	0	0	0	0	0	0	375	0	0	0	0	0	0	0	0	0	0	0
25662_1	19439	116	0	232	0	0	397	16	43	0	0	1	0	0	240	0	0	12	0	0	0	0	0	0	860	0	0	0	0	0	0	0	1	0	0	0	0	62	2771	172	0	0	0	0	0	0	0	0	0
25662_10	760	12166	378	1193	0	15782	42	413	477	0	0	0	0	0	1726	4957	0	81171	0	0	0	0	23	243	0	0	0	0	0	0	0	0	103	350	61	248	0	664	3934	27	0	0	0	0	0	0	8895	0	0
25662_11	1596	1	1	0	0	0	272	0	24	0	0	0	0	1	13	1	0	7	0	0	0	1	0	0	0	869	2	0	0	0	0	0	0	0	0	2	2449	7	0	0	0	0	0	0	0	0	1	34	0
25662_12	21	35631	0	2838	0	0	1420	2	5682	0	0	31447	0	2	173	47	0	23	0	0	0	0	0	0	0	0	1	1	0	0	0	0	0	0	0	7	0	94	37	3	0	1	0	0	0	0	2	0	0
25662_13	211772	9006	11	442	0	0	2014	28	2024	0	0	0	0	0	5	168	0	0	2	1	0	0	0	1	0	0	24	0	1	0	6	0	0	0	9	0	0	261	0	0	1	0	0	0	0	0	0	0	0
25662_14	5	1	191	70	0	1224	0	2	412	0	0	0	0	0	0	1	0	0	0	2	0	0	0	0	0	0	6	0	0	0	0	0	0	5	0	0	0	16	1	0	0	5	0	0	0	0	1	1	1
25662_15	10870	3370	3	1328	0	195	0	11	3	0	0	5	0	1	16	52	0	0	0	1	0	0	0	0	1	0	15	0	0	0	0	0	0	0	0	0	0	57	141	0	2	0	0	0	0	0	0	0	0
25662_16	448	6538	45113	11650	0	10326	29	7	2055	0	0	5	0	0	4889	2980	0	1	0	0	0	0	0	0	40	0	7	0	35	0	0	0	0	1	0	0	0	258	221	4	81169	0	0	0	0	0	0	0	0
25662_17	568	2171	1	2306	0	218	0	1	310	0	1550	0	0	0	46	204	0	0	0	0	42	0	0	0	0	0	2	0	0	0	0	0	0	0	0	0	0	11	26	0	0	0	0	0	0	0	0	0	0
25662_18	1569	0	59	41	0	0	1630	50	3688	2	0	0	0	0	101	1019	0	0	0	0	0	2527	0	369	1098	0	6	0	201	0	66	0	0	0	0	0	7	1234	2520	143	1	0	0	0	0	0	0	479	0
25662_19	1745	1	448	255	0	1	7030	327865	499	0	2331	2	0	0	0	0	0	0	0	5020	9	0	0	4	0	12	9	0	0	0	0	0	1	0	0	0	0	171	0	0	0	0	0	0	0	0	0	0	0
25662_2	3595	3	0	15	0	0	26	0	79	0	0	0	0	1	36	0	0	2	0	0	5	0	0	0	197	2	0	0	0	0	0	0	3	0	19	0	4652	32	0	4	0	0	0	0	0	0	1	86	0
25662_20	5058	0	899	0	0	0	2034	1	82	0	0	0	0	0	16	0	29	0	0	0	0	0	0	0	26	0	2	0	3	0	27	0	27	0	0	0	0	196	0	1	0	30	0	0	0	0	0	0	0
25662_21	523	0	284770	163711	0	0	52	83	2039	0	0	0	0	0	0	7666	190	7	7188	0	0	0	0	0	10	4	1214760	0	2	15	0	0	5	11	0	70	0	824	6680	21	4	0	0	0	0	0	0	0	1
25662_22	2625	2	14	2	0	1	1	157	22	0	0	2	0	0	26	0	0	47	0	16	0	0	0	168	1	0	7	0	0	0	0	0	0	0	0	55	1	117	0	0	0	0	0	0	0	0	12	0	6
25662_23	7	0	153	53	0	733	0	5	129	0	0	0	0	0	0	0	0	1	0	2	0	0	0	0	0	0	5	0	0	0	0	0	0	0	0	0	0	11	0	6	0	1	0	0	0	0	0	0	0
25662_24	179921	6545	10	11161	0	4	29819	132	6080	0	1	0	0	0	736	4896	1108	0	71	2	0	0	0	0	1	319	46	0	540	227	0	0	0	0	0	0	0	1595	0	50	7	5	0	0	0	0	3	0	0
25662_25	117	130	0	236	0	19	0	140	0	0	0	0	0	0	0	0	0	31	1	0	0	0	0	0	0	0	0	0	0	0	0	0	0	0	0	0	0	2080	4	0	0	0	0	0	0	0	0	0	0
25662_26	194	3	0	9	0	0	7	0	15	0	0	0	0	94	0	0	0	0	0	0	1	0	0	1	140	0	0	0	0	0	0	0	0	0	1	0	0	28	0	0	0	0	0	108	0	48	0	0	0
25662_27	211	0	33	433	0	697	0	0	637	194	0	0	0	0	0	175	0	0	0	0	0	0	0	0	0	0	0	0	0	0	0	0	1	0	2	0	0	41	0	1	0	0	0	0	0	0	0	0	0
25662_28	2	0	0	1	0	3316	21	0	243	0	0	0	0	0	1	0	0	0	0	0	0	0	0	0	0	0	0	0	0	0	0	0	0	0	0	0	0	77	0	0	0	0	0	0	0	0	0	0	0
25662_29	1	2371	0	2302	0	3	1080	0	267	0	1628	40	0	0	60	198	0	0	0	0	50	0	0	1	0	0	0	155	0	0	0	0	0	0	0	47	0	12	53	0	0	0	0	0	0	0	0	0	0
25662_3	108912	0	0	11962	0	38280	727	0	24	0	0	1	0	1	0	706	131	6	0	10	0	8	0	2	0	0	0	0	0	0	0	0	0	0	0	0	0	73	990	0	0	0	0	2	0	0	0	0	0
25662_30	16	0	0	0	0	0	4485	0	1161	0	0	0	0	0	0	0	0	0	0	0	0	0	0	0	0	2	0	0	0	0	0	0	0	0	0	0	0	37	0	1	0	0	0	0	0	0	0	0	0
25662_31	3050	0	0	0	0	13	0	6	37	0	6	0	0	2	1	0	0	0	0	0	0	0	0	5	0	0	0	0	0	0	0	0	0	0	0	0	0	20	0	0	0	0	0	0	0	0	0	0	0
25662_32	2830	1	0	68	0	166	0	2	106	0	0	0	0	0	9	106	11	3	0	0	0	1	0	0	0	0	0	0	0	5	0	0	0	0	0	3	0	102	1	6	0	0	0	0	0	0	0	0	0
25662_33	2233	0	1	32	0	0	31	0	2	0	0	0	0	0	7	5	0	0	0	0	0	0	0	0	2	0	0	0	0	0	0	0	0	0	0	2218	0	3	0	0	0	0	0	0	0	0	0	0	0
25662_34	2	0	0	47	0	235	0	2308	8	0	0	0	0	0	13	0	0	0	2	0	0	0	0	6014	0	0	0	0	0	1576	0	0	0	0	0	0	0	1	0	0	0	0	0	0	57	0	1	0	0
25662_35	3107	0	0	0	0	0	5	7603	4	0	0	0	0	96	0	0	0	0	0	0	0	0	0	0	0	0	0	0	0	0	0	0	0	0	1	0	0	15	0	0	0	0	0	113	0	61	0	0	0
25662_36	3117	0	12	1	0	0	190	122	60	0	0	0	0	0	0	0	0	177	1	0	0	0	0	839	0	0	0	0	0	1	0	0	0	17	0	1327	0	6175	0	156	0	1	0	0	0	0	0	0	0
25662_37	8	317524	18	297457	0	8795	0	6	1780	0	270	0	0	13	28	11280	6	8	0	0	0	0	10	19	0	1	0	0	0	1	4	0	1	0	0	0	0	226	2400	20	0	0	0	8	0	0	0	1	0
25662_38	3	860	658	661	0	1493	0	9	242	0	0	0	0	0	271	39	0	15	0	1	0	0	0	7	5	1	0	0	0	0	0	0	110	166	9	0	0	148	11	0	0	0	0	1	0	0	0	2	0
25662_39	4	74541	2	60588	0	3711	1	0	3700	0	41137	0	0	0	1358	3488	0	0	0	0	808	0	1	0	0	0	0	0	0	0	0	0	0	0	0	0	0	24	605	0	0	0	0	0	0	0	0	0	3
25662_4	0	1	4068	1445	0	149	0	1	84	0	0	2110	0	0	0	0	0	2	0	0	0	0	4	0	0	0	0	0	0	0	0	0	0	0	0	0	0	13	0	0	0	0	0	0	0	0	1	0	0
25662_40	14	3	1	1	0	3	0	0	5	0	0	0	0	0	0	0	0	0	0	0	0	0	0	0	0	3	0	0	0	0	0	0	78	120	3	0	0	6	1	0	0	0	0	0	0	0	0	5	0
25662_41	629	819	23	919	0	244	1	1	149	1764	532	0	0	0	29	39	0	0	1	0	18	0	0	0	0	0	0	0	0	0	0	0	0	0	0	1	0	19	15	0	0	0	0	0	0	0	0	0	0
25662_42	284	0	0	3	0	3	1	6	4	0	0	0	0	0	3	62	0	0	0	0	0	1	0	1	174	63	0	0	0	0	0	0	0	0	0	0	0	17	33	1	0	0	0	0	0	0	0	0	0
25662_43	111	11	124	101	0	0	318	0	10	37	391	0	0	0	33	10	0	0	2698	0	1	0	0	0	0	0	0	0	71	0	0	0	0	0	0	0	0	6	0	0	0	0	1	0	0	0	0	0	0
25662_44	1774	0	0	96	0	109	0	0	93	0	0	0	0	0	0	651	0	1	0	0	1	0	1	1	1911	3	0	0	236	0	0	0	0	0	0	0	0	49	352	0	0	1	4	0	0	2	0	0	2873
25662_45	553	35	224	29	0	0	49	0	24	0	1431	9	0	0	0	2	0	0	2	0	11	0	0	0	1	1	3	0	273	0	0	0	0	0	0	1	0	7	0	0	0	0	4	0	0	0	0	0	0
25662_46	4410	4	7	1	0	65152	223	61	58485	0	0	0	0	72	0	0	0	43	1	2	0	0	0	1	0	1762	0	0	0	0	0	0	0	0	0	5	0	14435	0	115	0	253	0	0	0	0	9	0	0
25662_47	3169	356	2739	200	0	544	0	0	40	0	0	80	0	1	96	1	0	2	0	1	0	0	0	1	3	0	0	0	1	0	0	0	0	0	0	0	0	45	1	2	0	0	0	0	0	0	0	0	0
25662_48	40741	547	113161	984	0	77	17004	4368	3740	0	0	0	0	0	3	696	0	5588	38	17	0	0	0	11638	4261	4	0	0	0	0	666	0	0	3	0	3507	0	13182	12758	479	0	2	0	0	0	0	3584	175	1
25662_49	96	25	1720	28884	0	43147	0	0	43172	0	0	0	0	121	6	12472	0	107	0	1	0	0	0	0	0	0	0	0	17	0	0	0	38	0	1	0	0	2422	0	126	0	94	1	64	0	0	0	0	0
25662_5	28146	18	0	3	0	166	2	0	105	0	0	9	0	0	3	2	0	2	0	0	0	8514	0	0	0	2	0	17	76	0	0	0	0	0	0	0	0	55	0	1	0	0	0	0	0	0	0	0	0
25662_50	1	1	60	18	0	596	0	4	36	0	0	0	0	0	0	3	0	0	0	0	0	0	0	0	0	0	0	0	0	0	0	0	0	0	0	0	0	14	0	0	0	0	0	0	0	0	0	0	0
25662_51	171	1492	0	13	0	146	0	15177	3	0	1	0	0	0	1	8	0	133	0	0	0	0	0	0	0	0	0	0	94	0	0	0	0	0	0	0	0	8185	623	79	0	0	0	238	0	0	0	0	1
25662_52	2	1	2	40	0	1	463	7	77	0	0	6	0	0	0	0	0	3	0	0	0	1	0	1	424	0	0	17	0	0	0	0	0	5	55	0	0	72	0	0	0	0	0	0	0	0	0	0	0
25662_53	319	3	1	1	0	39	0	11	14	257	1	0	0	0	0	0	0	0	0	1	0	0	0	0	0	0	0	0	0	0	0	0	0	0	0	0	0	10	0	0	0	0	0	0	0	0	0	0	0
25662_54	124	1308	0	12	0	392413	0	0	39600	0	0	0	0	0	275	7	0	94	0	80	0	0	0	38	906	0	0	0	0	0	0	0	0	12	0	0	0	3007	536	122	0	0	0	0	0	0	0	2	0
25662_55	42	0	0	12200	0	0	24659	14	3824	0	0	0	0	0	3472	12968	0	0	0	0	0	0	0	35	23317	0	0	0	0	0	0	0	0	0	0	66	0	2493	0	78	0	0	0	0	0	0	0	0	0
25662_56	1089	0	0	0	0	0	37	0	3	0	0	0	0	0	0	0	0	0	0	0	0	0	4	1829	0	0	0	0	0	2	189	0	7	0	0	0	0	2	0	0	0	0	0	0	2	0	0	623	0
25662_57	8489	0	13	8	0	81	0	971	67	0	2	0	0	0	14	1	0	0	1	0	3	0	0	1	7	0	10	0	0	0	0	0	0	0	0	10	0	455	0	1	0	0	0	0	0	0	0	0	0
25662_58	5188	0	257	0	0	11	0	822	1	0	0	0	0	0	0	0	0	293	0	0	0	0	0	929	0	0	0	0	0	0	0	0	0	118	0	702	0	4786	0	0	0	0	0	0	0	0	200	0	0
25662_59	3432	0	29	2	0	11	0	8	3	0	0	0	0	0	0	1	0	0	0	0	0	0	0	1	0	0	0	0	0	0	0	0	0	0	0	3162	0	3	2	0	0	0	0	0	0	0	0	0	0
25662_6	1316	0	1	1004	0	178	0	0	485	0	0	0	0	0	55	478	0	1	0	0	0	1719	0	0	0	0	0	0	0	0	0	0	0	0	0	0	0	20	21	1	0	0	0	0	0	0	1	0	0
25662_60	686	1	10	12688	0	31762	410	571693	786	0	0	0	0	28	2973	0	0	1039	0	10	0	0	0	1601	0	10	0	0	165	0	0	0	76	188	0	11	0	1455	0	125	0	0	85	134	0	0	96	0	0
25662_61	16349	4622	3	1451	0	0	29	10	33	0	0	7	0	0	32	37	0	0	0	1	0	0	0	0	0	0	0	0	1	0	0	0	0	0	1	1	0	478	71	4	0	0	0	0	0	0	0	0	0
25662_62	12	156	0	3207	0	4007	10	0	246	0	0	0	0	0	233	0	0	1	0	0	0	1	0	0	0	1	0	0	2	0	0	0	0	0	0	0	0	56	0	1	0	0	0	0	0	0	0	0	0
25662_63	10	134	0	30	0	0	33	0	89	0	0	0	0	0	0	3	0	0	0	0	0	0	0	0	0	0	0	0	0	0	0	0	0	0	0	0	0	9	0	1	0	0	0	0	0	0	0	0	0
25662_64	30378	0	1	46	0	0	378	34	125	0	0	0	0	0	2	27	0	43	1	6	0	138	0	48	0	0	0	0	0	0	0	0	5	0	0	0	0	612	0	19	0	0	0	0	0	0	0	0	0
25662_65	119	6	0	10	0	127	0	158	0	0	0	0	0	0	4	0	2	0	0	0	0	0	0	0	69	0	0	0	0	0	0	0	0	0	0	0	0	1	27	0	0	0	0	0	0	0	0	0	0
25662_66	210	0	42	10	0	0	25972	0	297	0	0	0	0	0	277	1	80	17	0	0	0	0	0	0	0	0	0	0	0	0	0	0	0	0	2	0	0	839	0	16	70	101	0	0	0	0	0	0	0
25662_67	319392	2680	25	7475	0	43530	11	99	2546	0	41	0	0	0	9265	272	0	13	0	0	0	20	0	0	0	0	153	0	0	0	0	0	0	0	0	0	0	3509	689	44	0	0	0	0	0	0	0	0	0
25662_68	92	0	16	2	0	18	0	1	36	0	0	0	0	0	1	4	0	1	0	0	0	0	0	1	20	0	0	0	2	0	0	0	0	0	0	0	0	7	12	0	0	1	0	0	0	0	0	3	144
25662_69	539	0	17059	4586	0	1	114	6	345	0	423	0	0	0	4	0	0	0	1	0	3	0	0	39	0	0	1	0	0	0	0	0	0	2	14	9	0	134	0	1	0	0	0	0	0	0	0	0	0
25662_7	3420	1	0	30	0	38	0	2	14	0	0	702	0	0	0	89	0	5	0	0	0	0	0	0	0	0	0	0	0	0	0	0	0	0	0	0	0	5	69	0	0	0	0	0	0	0	0	0	0
25662_70	1340	4	238	2	0	0	20	0	8	0	0	0	0	0	0	0	0	0	0	0	0	0	0	0	0	0	0	0	0	0	9	0	0	0	0	0	0	34	0	0	0	1	0	0	0	0	0	0	0
25662_71	10	64	0	1649	0	2438	3	0	137	0	0	0	0	0	159	0	0	1	633	0	0	0	0	0	0	0	0	0	0	0	0	0	1	0	2	0	0	22	0	0	0	0	0	0	0	0	0	0	0
25662_72	2826	1	10	0	0	0	8	807	35	0	0	0	0	0	0	0	0	5	2	11	0	0	0	544	0	0	0	0	1	0	0	0	0	5	41	363	0	316	1	0	0	0	0	0	0	0	1	0	0
25662_73	185886	3	3	17711	0	64311	900	2	161	0	0	0	0	0	0	649	0	0	0	0	0	0	0	1	0	0	0	0	0	0	0	0	0	0	0	1	0	148	1350	6	0	0	0	0	0	2	3	0	0
25662_74	7	0	66942	9678	0	2732	1	3	3228	0	0	389	0	1	55	4533	0	1	0	0	0	0	2	1	0	0	0	0	0	0	0	0	1	0	0	0	1	228	132	6	0	0	0	0	0	2	1	0	0
25662_75	1258	0	0	8	0	0	23	0	2	0	0	1	0	0	7	1	0	0	0	0	0	253	0	0	24	0	0	0	0	0	0	0	0	0	0	1	0	8	58	0	0	0	0	0	0	0	5	0	0
25662_76	4603	0	1	1	0	0	360	246	14	0	0	0	0	0	24	0	0	1	0	15	0	0	0	1	0	0	0	0	0	0	0	0	0	0	0	0	0	29	0	0	0	0	0	0	0	0	0	0	0
25662_77	1434	52	0	13	0	0	14	0	10	0	0	188	0	0	0	6	1	0	0	0	0	0	0	0	0	1	0	0	0	0	0	0	0	0	0	0	0	5	1	0	0	0	0	0	0	0	0	0	0
25662_78	1	0	0	1	0	4	0	0	0	0	0	0	0	0	0	0	0	0	0	0	0	0	0	0	0	0	0	0	0	0	0	0	0	0	0	0	0	24	0	0	1	0	0	0	0	0	0	0	0
25662_79	5	0	0	0	0	49	0	247	2	0	0	0	0	0	0	0	0	0	0	0	0	0	0	0	0	0	0	0	0	0	0	0	0	0	0	0	0	0	0	0	0	0	0	0	0	0	4	0	0
25662_8	1	0	668	128	0	100	0	0	2	0	0	0	0	0	0	104	0	0	0	18	0	0	96	1	30	0	0	0	1082	0	1755	0	1273	145	142	0	0	0	0	0	0	0	0	0	0	0	28014	0	0
25662_80	720	20	0	0	0	71	0	13	23	0	0	0	0	0	6	11	0	195	0	0	0	0	0	134	0	0	0	0	0	0	0	0	0	0	0	0	0	46	24	0	0	0	0	0	0	0	2	0	0
25662_81	14	0	1809	570	0	0	498	3	677	0	0	0	0	0	0	15	0	0	1	0	0	0	0	267	0	50	0	0	0	0	0	0	0	0	0	0	0	489	3	10	0	1	0	0	0	0	14	0	0
25662_82	1	520	1	33	0	21	0	0	56	0	0	371	0	0	4	0	0	0	0	1	0	0	15	0	0	0	0	0	0	0	172	0	140	0	23	0	0	1	1	0	0	0	0	0	0	0	3126	0	0
25662_83	883	0	23038	3793	0	1131	0	1	1146	0	0	0	0	1	15	1565	0	0	1	0	0	0	0	1	0	16	0	0	0	0	5	0	0	0	0	5	0	160	31	3	0	1	0	0	0	0	5	0	0
25662_84	24970	1049	12851	180	0	0	93	12441	2606	0	0	0	0	0	0	0	0	316	1	0	0	0	0	2887	0	133	129	0	140	0	7	0	2555	4839	0	3595	0	11238	0	75	0	9	0	0	1	0	208682	0	0
25662_85	6134	1648	11	658	0	0	977	0	1	0	0	0	0	0	303	303	0	71	0	11	0	0	0	21	0	0	0	0	27194	0	0	0	0	0	0	0	0	239	0	0	0	16	0	0	0	0	10	0	0
25662_86	106449	104539	12	1091	0	3	11136	0	4922	0	0	0	0	61	3403	15759	0	28	0	6	0	3	0	415	0	0	0	1	0	0	82	0	48	0	197	26	1	598	13685	2	0	0	0	1	0	0	4133	0	0
25662_87	2418	2011	6	25	0	296	4	1	121	0	0	0	0	0	70	333	0	0	0	0	1	0	0	0	0	0	0	0	0	0	0	0	0	0	0	0	0	6	299	0	0	2	0	0	0	0	4	0	0
25662_88	564	50777	10	160	0	2	891	0	357	0	0	0	0	0	0	0	0	292	0	1669	0	0	34	0	6	21	0	0	0	0	0	0	0	1	0	0	0	1216	0	148	0	0	0	0	0	0	0	0	0
25662_89	15733	2389	0	1	0	0	1563	0	14	0	1102	0	0	0	13	0	0	1	0	63	3	0	0	1	0	0	0	0	0	0	0	0	0	0	0	0	0	67	7	0	0	2537	0	0	0	0	1	0	0
25662_9	253	3	0	0	0	137	0	738	31	0	0	2	0	0	0	0	0	17	0	0	0	0	0	1	0	0	4	0	0	0	0	0	0	0	0	1	0	25	0	3	0	0	0	0	0	0	4	0	0
25662_90	113	4	5	0	0	19	0	0	123	0	0	0	0	0	2	0	0	0	0	0	0	0	0	0	0	0	1	0	9	0	0	0	0	0	0	0	0	63	0	29	0	295	0	0	0	0	1	0	119
25662_91	94	267	6	1	0	1	0	0	3314	0	0	0	0	0	1	0	0	0	0	0	0	0	0	1	1	0	1	0	126	0	0	0	0	0	0	758	1	3231	0	0	0	0	0	0	0	0	0	0	0
25662_92	11434	5	8811	20	0	152	0	1	719	0	0	0	0	5	0	1	0	84	0	0	0	0	3	47	218	2	0	0	3	0	2	0	0	0	0	13	0	571	99	8	0	1	0	0	0	0	0	7	4
25662_93	828579	121	647988	2302	0	413	0	0	763	0	0	0	0	0	7	42	0	5317	7	0	0	0	0	1798	14255	0	10	0	1	18	0	0	280	1301	5	0	0	1605	6759	11	0	1	23	0	1	9	7	0	0
25662_94	12	283	5	300	0	353	0	1	348	0	0	0	0	0	1	231	0	2	0	0	0	0	0	0	0	0	0	0	0	2	0	0	986	3970	0	0	0	14	1	0	0	1	52	0	0	0	0	0	0
25662_95	880	77805	25	113249	0	113023	10	170	146630	0	0	0	0	0	1263	89386	0	106	5	48	0	0	2	312	1	0	0	0	1	1	26	0	58	0	9	14	1	2791	466	10	0	11	0	25	0	0	1675	0	0
25662_96	33453	13	357	8	0	37	0	1055	257	0	0	0	0	0	14	0	0	1194	4	185	2	0	362	2519	0	0	0	0	9921	0	2410	0	1186	81	537	1231	0	651	0	0	0	21	0	0	0	0	152173	0	1
26071_1	0	0	1	1	0	0	0	3187	22	0	0	0	0	0	0	0	0	0	0	0	0	0	0	0	0	0	0	0	39	0	1	0	3517	7461	0	0	0	1	1	0	0	0	0	0	0	0	0	153	0
26071_10	0	215	0	89	0	0	46	0	0	0	0	471	0	0	64	31	0	0	0	0	0	10	0	0	0	0	0	0	0	0	0	0	0	0	0	0	0	3	2	0	0	0	0	0	0	0	0	0	0
26071_11	5013	0	0	5	0	0	40	0	112	0	0	1	0	6	0	0	0	0	0	0	0	0	0	0	1	0	0	0	0	0	0	0	0	0	0	0	0	36	7	4	0	0	0	0	0	0	0	2	0
26071_12	1086	0	6	30	0	0	0	0	116	0	0	5	0	2	0	1	134	1	0	0	0	3	82	0	0	0	0	0	0	0	0	0	0	0	0	0	0	239	3	9	0	0	0	0	24	0	0	0	0
26071_13	71	2	1	2	0	2	257	11506	145	0	0	1	0	2	0	0	0	0	0	0	0	0	1	0	0	0	0	0	3	0	0	0	29	993	0	0	0	462	1	0	0	0	0	0	0	0	0	447	0
26071_14	1	0	1702	399	0	0	41	0	120	0	0	0	0	0	0	104	0	0	0	0	0	0	0	0	4	0	0	0	0	0	13	0	0	0	0	0	0	109	0	0	0	0	0	0	0	0	0	2	0
26071_15	1357	0	0	0	0	0	4	714	42	0	0	0	0	0	2	0	0	0	0	0	0	0	0	0	0	0	0	0	0	0	0	0	0	0	0	0	0	26	0	0	0	0	0	0	0	0	0	0	0
26071_16	12	0	1	22	0	0	322	0	146	0	0	0	0	0	0	1	0	0	0	1	0	0	0	1	0	0	0	0	3	0	9	0	1	0	0	0	0	482	0	17	0	0	0	0	0	0	0	0	0
26071_17	1	0	0	0	0	8	0	0	39	0	0	0	0	0	0	0	377	0	0	0	0	0	862	2	0	0	0	0	0	0	0	0	0	0	0	0	0	1	0	0	0	635	0	0	8	0	0	0	0
26071_18	0	0	0	65	0	3847	9	1	25	0	0	0	0	0	0	0	1284	1	0	0	0	0	0	0	0	0	0	0	0	0	0	0	0	0	0	0	0	35	0	1	0	0	0	0	0	0	0	0	0
26071_19	1135	1	0	0	0	0	3	3	10	0	0	1	0	0	3	0	0	0	0	0	0	0	0	0	0	0	0	0	2	2	0	0	0	8	1	0	0	3	0	0	0	0	0	0	1	0	0	0	0
26071_2	5	3	3925	132	0	619	0	0	161	0	0	0	0	0	104	3	2	0	0	0	0	0	0	0	2441	0	0	0	0	0	0	0	4	0	0	0	1156	248	1288	0	0	0	0	0	0	0	0	0	0
26071_20	1634	5	0	129	0	372	0	1	8	0	2	0	0	0	0	1	0	1	26	0	2	0	27	0	0	0	0	0	0	0	0	0	0	0	0	0	0	4	14	1	0	0	0	0	0	0	0	0	0
26071_21	22	15	0	0	0	0	2348	1	0	0	0	0	0	0	0	0	1	2	0	0	0	0	0	0	0	0	0	0	0	3	0	0	0	0	0	18	3	17	0	5	1	1	0	1	0	0	0	0	0
26071_22	2593	0	0	0	0	4	1936	0	33	0	0	0	0	11	137	0	0	0	0	0	0	0	0	0	0	0	0	0	0	0	0	0	0	0	2	1	0	32	0	1	0	0	0	0	0	0	0	0	0
26071_23	347	0	4	87	0	1	0	0	4	0	0	0	0	1	0	46	5	0	0	0	0	0	0	0	11	0	0	0	0	0	0	0	0	0	3731	0	0	1	6	0	0	0	0	944	0	0	0	0	0
26071_24	35	12	4	6	0	0	115	0	21	0	0	0	0	0	7	0	0	0	0	0	0	0	0	0	0	344	0	0	0	20	2	0	0	0	0	0	0	259	0	0	0	0	0	0	0	0	0	0	7
26071_26	10	0	1	6	0	0	74	57	154	0	0	0	0	0	0	49	27	27	0	6	0	0	0	0	122	0	0	0	0	0	3	0	1	0	0	0	0	1241	62	0	0	7	0	0	0	0	0	34	0
26071_27	2	0	0	0	0	16	0	0	77	0	0	0	0	0	43	0	62	1	0	4	0	0	0	0	0	0	0	0	0	0	0	0	0	0	0	0	0	97	0	0	0	0	0	0	0	0	0	0	0
26071_28	8849	0	0	0	0	1104	0	0	25	0	0	0	0	0	0	0	0	0	0	0	0	0	0	0	0	0	0	0	0	0	0	0	0	0	0	0	0	92	0	6	0	0	0	0	0	0	0	0	0
26071_29	1302	0	0	0	0	0	0	0	1	0	0	0	0	0	0	0	0	802	0	0	0	0	0	0	0	0	0	0	0	0	0	0	0	0	0	0	0	1	0	0	0	0	0	0	14	0	0	0	0
26071_3	1	0	3076	1	0	0	2	19	484	0	0	0	0	0	8	0	0	4	0	0	0	0	0	4	0	0	0	0	23	0	0	0	21	1	0	0	0	757	1	0	0	0	0	0	0	0	0	0	0
26071_30	0	17	0	61	0	596	5	0	1	0	0	0	0	0	26	0	0	0	0	0	0	0	0	0	0	0	0	0	0	75	0	0	0	0	0	9	0	2	0	0	303	0	0	0	0	0	0	0	0
26071_31	0	9	0	356	0	0	33	0	1128	0	0	0	0	0	0	0	0	0	0	0	0	2224	0	0	106	0	0	0	0	0	0	0	0	0	1	0	0	54	0	3	0	0	0	0	0	0	0	0	0
26071_32	3	1420	0	428	0	0	0	1	1399	0	0	70	0	0	0	187	0	0	0	0	0	0	0	1	54	0	0	0	0	0	0	0	0	0	0	0	0	30	0	0	0	0	0	0	0	0	0	0	0
26071_33	70	0	0	0	0	1	5574	18	12	0	0	0	0	1	161	1	0	0	0	0	0	0	0	26	0	0	0	0	0	0	0	0	0	14	0	230	7	55	0	0	0	0	0	0	0	0	0	0	0
26071_34	0	1590	0	777	0	0	98	0	2	0	0	0	0	0	0	328	0	0	0	0	0	5	0	0	0	0	0	0	0	0	0	0	0	0	0	0	0	3	0	0	0	0	0	0	0	0	0	0	0
26071_35	3	315	4889	282	0	1138	0	0	35	0	0	0	0	5805	197	0	0	0	0	0	0	0	0	0	35	0	0	0	0	0	0	0	0	1	1	0	0	66	12	0	0	0	0	0	0	0	0	0	0
26071_36	15	0	3	0	0	0	2079	3	1949	0	0	0	0	12	0	0	0	0	0	0	0	0	0	0	0	0	0	0	0	6	0	0	0	0	3	2	0	470	0	16	0	1	0	0	0	0	0	0	0
26071_37	4966	1	0	0	0	0	2	133	3	0	0	0	0	1	99	0	0	2	0	0	0	0	0	0	0	0	0	0	0	0	0	0	173	371	0	0	0	347	0	0	0	0	0	0	0	0	0	4	0
26071_38	29641	0	3960	89	0	0	28	0	3	0	0	0	0	0	0	0	0	0	0	0	0	0	0	0	9	0	0	0	0	0	46	0	9483	13749	0	0	0	184	0	0	0	0	0	0	0	0	0	89	0
26071_39	1	0	0	4	0	142	2	0	1	0	0	0	0	0	394	0	0	0	0	0	0	0	0	0	1	0	0	0	0	0	0	0	0	0	0	0	0	4	0	1	0	0	0	0	0	0	0	0	0
26071_4	11	0	0	0	0	0	1333	0	11	0	0	0	0	0	42	0	0	5	0	5	0	0	0	4	0	0	0	0	6	0	0	0	15	0	0	0	0	470	0	16	0	0	0	0	0	0	0	0	0
26071_40	14	1296	0	793	0	1541	6	0	62	0	0	0	0	0	0	297	4	2	0	0	0	3	0	0	0	0	0	0	1	0	3	0	8	0	0	0	0	94	55	0	0	0	0	0	0	0	0	0	4
26071_41	2	931	0	1075	0	0	2272	0	287	0	0	0	0	0	8	0	0	3	0	0	0	0	0	1	0	0	0	0	0	0	0	0	0	0	0	0	0	31	0	1	0	0	0	0	0	0	0	0	0
26071_42	72	2	0	2	0	231	0	4421	27	0	0	0	0	1	0	7	4	0	0	0	0	0	0	0	0	1	0	0	0	0	0	0	0	1	0	0	0	3	3	0	0	0	0	0	0	0	0	1	0
26071_43	82	0	0	0	0	0	492	23	37	0	0	0	0	53	0	0	0	0	0	0	0	0	32	0	7	0	0	0	0	0	0	0	0	0	0	0	0	380	0	42	0	0	0	0	0	0	0	0	0
26071_44	0	0	93	2	0	801	0	0	26	3293	0	0	0	0	0	0	0	0	10	0	0	0	0	0	0	0	0	0	0	0	0	0	0	0	0	0	0	4	0	0	0	0	0	0	0	0	0	0	0
26071_45	2691	1	0	0	0	0	0	0	36	0	0	0	0	0	104	0	108	0	0	0	0	0	1	461	0	0	0	0	0	0	0	0	0	0	0	13	0	1	0	0	0	0	0	0	0	0	0	0	0
26071_46	0	0	1484	243	0	0	4	197	1	0	0	0	0	0	0	102	0	0	0	0	0	0	0	0	36	0	0	0	0	0	0	0	0	0	0	0	0	1	0	0	0	0	1485	0	0	0	0	0	0
26071_47	0	2373	0	0	0	0	7	0	1	0	0	0	0	0	0	0	0	0	0	0	0	0	0	0	0	0	0	0	0	0	0	0	0	0	1	0	0	14	0	0	0	0	0	0	0	0	0	0	0
26071_48	281	0	0	1	0	329	2	0	308	0	0	0	0	0	0	0	0	0	0	0	0	0	0	0	0	0	0	0	0	2	0	0	0	0	4	0	0	39	0	1	0	0	0	0	0	0	0	0	0
26071_49	3	0	0	1490	0	1698	8	0	44	0	0	1563	0	0	0	575	0	0	1	0	0	77	0	0	0	0	0	0	0	0	0	0	3	2	0	1	33	171	267	1	0	1	0	0	0	0	0	0	0
26071_5	1	0	1	0	0	0	0	0	1	0	0	0	0	0	0	0	0	0	0	0	1	0	1	0	0	6	0	0	0	0	0	0	0	0	0	0	1	1	0	1	0	0	0	0	0	0	0	0	0
26071_50	6654	0	11	1	0	375	0	15	2724	0	0	4	0	0	0	1	0	2	0	7	0	0	0	2	0	0	0	0	0	0	218	0	44	0	0	0	0	2342	4	0	2	2	0	0	0	0	0	1	0
26071_51	150	0	0	0	0	0	0	21	67	0	0	0	0	28	0	0	0	58	0	0	0	0	22	0	12	0	0	0	0	0	0	0	0	0	0	1	0	1419	0	0	0	3	0	0	0	1	0	0	0
26071_52	2	0	1240	678	0	0	0	0	1010	0	0	0	0	0	0	0	0	0	0	0	0	0	0	0	97	0	0	0	0	0	633	0	3350	0	0	0	0	0	31	0	0	0	0	0	0	0	0	0	0
26071_53	125	0	0	0	0	0	0	17	1378	0	0	0	0	0	0	0	0	0	0	0	0	0	0	16	0	0	0	0	0	0	0	0	0	0	0	1	1	218	0	0	0	0	0	61	0	138	0	0	0
26071_54	7486	0	0	0	0	474	0	1	2	0	1	0	0	0	0	0	0	0	0	0	0	0	0	0	0	0	0	0	0	0	0	0	0	0	0	0	0	26	0	0	0	0	0	0	0	0	0	0	0
26071_55	156	0	0	0	0	0	0	5	28	0	0	0	0	0	0	0	0	1	0	0	16	0	0	0	0	0	0	0	0	0	0	0	0	23	0	1	0	433	0	65	0	15	0	0	0	0	22	0	0
26071_56	102	0	7	7	0	0	0	0	9	0	0	0	0	0	0	13	0	0	12	0	0	0	0	0	0	0	0	0	0	0	0	0	0	0	0	2	0	289	0	58	0	0	0	0	0	0	0	0	0
26071_57	3	883	0	123	0	0	258	6431	2	0	0	0	0	0	13823	436	0	0	0	0	0	0	0	0	121	0	0	0	0	0	1	0	152	968	390	569901	56862	9	459	0	5564	0	0	404	0	0	0	2309	0
26071_58	3818	1392	0	19	0	0	160	0	10	0	0	0	0	1	52	0	0	0	0	0	0	0	0	0	1	0	0	0	0	0	0	0	0	0	0	1	0	4	1	0	0	0	0	0	0	0	0	0	0
26071_59	5923	5	0	0	0	0	0	0	17	0	0	0	0	0	0	0	0	0	0	0	0	1894	0	0	0	0	0	0	0	0	0	0	0	0	0	2	0	1	0	0	0	0	0	0	0	0	0	0	0
26071_6	2060	1	2	33	0	0	26	0	483	0	0	0	0	0	0	0	116	0	0	0	0	812	0	3	117	0	0	0	0	0	0	0	3	0	0	1	0	27	0	3	0	0	0	0	0	0	0	0	0
26071_60	0	1	0	0	0	3	197	0	0	0	0	0	0	0	0	0	0	0	0	0	0	0	0	0	0	0	0	0	0	0	3046	0	0	1	0	1589	0	0	0	0	0	0	0	0	0	0	0	0	0
26071_61	2	0	0	0	0	0	40	32	148	0	0	0	0	0	0	0	0	8	11	1	0	0	0	0	0	0	0	0	0	0	0	0	0	129	0	13	0	1977	0	0	0	1	523	0	0	0	0	33	0
26071_62	1	504	0	560	0	0	322	0	3	0	0	0	0	329	0	0	0	0	0	0	0	0	0	0	28	0	0	0	0	0	0	0	0	0	0	0	0	12	0	0	0	0	0	0	0	0	0	0	0
26071_63	0	0	0	1180	0	2	4163	0	250	0	0	0	0	0	34	494	1	0	0	0	0	0	0	1	214	0	0	0	0	0	0	0	0	1	0	0	2	63	0	4	0	0	0	2	0	0	0	0	1
26071_64	0	0	0	151	0	12	1108	0	1	0	0	0	0	0	1	0	0	0	0	0	0	5	0	0	10	0	0	180	0	0	2	0	0	0	0	0	0	3	0	0	0	0	0	1	0	80	0	0	0
26071_65	0	0	175	53	0	0	0	0	1	0	0	0	0	0	0	0	0	0	0	0	1918	0	0	0	0	0	0	0	0	0	0	0	0	0	2307	0	0	0	4	0	0	0	0	0	0	0	0	0	9
26071_66	1	0	0	20	0	0	10	0	0	0	0	0	0	0	26	6	0	0	5523	0	0	0	0	0	0	0	0	0	0	0	0	0	0	0	0	0	0	17	0	0	0	1	0	0	0	0	0	0	0
26071_67	4278	0	0	5	0	3	0	0	7	0	0	1259	0	0	0	57	3241	0	0	0	0	0	0	0	0	0	0	0	0	0	0	0	0	0	0	0	0	0	39	0	143	0	0	0	0	2	0	0	0
26071_68	0	1062	0	461	0	10	0	0	2	0	2811	0	0	0	0	1	0	0	0	0	48	0	0	0	0	0	0	0	0	0	0	0	0	0	0	0	0	0	26	0	0	0	0	0	0	0	0	0	2
26071_69	628	0	0	0	0	0	87	5465	1	0	0	0	0	0	0	0	0	0	0	0	0	0	0	0	0	0	0	0	0	0	0	0	0	0	0	7	2	7	0	1	0	0	0	0	0	0	0	0	0
26071_7	900	0	1	0	0	107	1	0	2	0	1	0	0	0	0	0	0	0	0	0	0	0	0	0	0	0	0	0	0	0	0	0	0	0	0	0	0	11	0	0	0	0	0	0	16	0	0	0	0
26071_70	0	1374	0	52	0	4	131	0	1	0	0	1864	0	0	32	5	1	0	0	0	0	0	0	0	504	0	0	0	0	0	0	0	0	0	0	0	0	0	266	0	0	0	1634	0	0	0	0	0	0
26071_71	8921	0	0	0	0	449	0	0	4	0	0	0	0	0	56	0	0	0	1	0	0	0	0	0	0	0	0	0	0	0	0	0	0	0	0	0	0	48	0	2	0	0	0	0	0	0	0	0	0
26071_72	134	0	12	5	0	46	0	0	10	0	0	0	0	0	0	12	0	0	0	0	0	0	0	0	0	0	0	0	0	16	0	0	0	2	0	0	0	0	0	0	0	0	0	0	0	0	0	0	0
26071_73	1	0	0	0	0	0	409	6	7	0	0	0	0	3	5	0	0	0	0	0	0	0	1137	0	0	0	0	0	0	1	0	0	1	1	0	0	0	34	0	0	0	1	0	0	0	0	0	0	0
26071_74	0	1703	0	201	0	0	198	0	14	0	0	0	0	0	61	417	0	0	0	0	0	1	0	0	1	0	0	0	0	0	0	0	1	0	0	0	0	68	840	0	0	0	0	0	0	0	0	0	0
26071_75	1	432	0	398	0	1394	4	0	232	0	0	0	0	0	14	24	0	0	0	0	0	0	0	0	0	0	0	0	0	0	0	0	0	0	0	0	0	3	13	0	0	0	0	0	0	0	0	0	0
26071_76	362	0	0	0	0	0	0	78	13	0	0	0	0	0	0	0	105	0	0	0	0	0	0	6	0	0	0	1	0	37	0	0	0	0	0	0	0	49	0	52	0	0	0	0	0	0	0	0	0
26071_77	0	667	0	164	0	3	1023	0	508	0	0	0	0	0	0	275	0	0	0	1	1	0	0	0	0	0	0	0	0	0	0	0	0	0	4	0	0	29	0	1	0	0	0	0	0	0	0	0	1
26071_78	8	1	0	0	0	310	2	3	22	0	0	0	0	0	0	0	2	0	0	0	0	0	0	4610	0	0	0	0	0	0	0	0	1	0	1	0	0	10	0	0	0	7	0	0	0	0	0	0	0
26071_79	4446	0	5	0	0	12	0	0	24	0	0	45	0	0	0	0	16	0	0	0	0	0	0	0	0	0	0	0	0	2	0	0	0	0	0	0	0	64	0	3	0	0	0	0	0	0	0	0	0
26071_8	100	0	0	0	0	0	0	6	384	0	0	0	0	0	0	0	0	0	0	0	0	0	0	0	0	0	0	133	0	0	0	0	4	26	0	0	0	261	0	0	0	0	0	0	0	0	0	0	0
26071_80	37	1	0	0	0	10	0	0	6	0	1	0	0	0	0	0	0	0	0	0	0	0	13080	0	0	0	0	0	0	0	0	0	0	0	0	0	0	16	0	1	0	0	0	0	0	0	0	0	0
26071_81	516	0	0	0	0	0	0	0	0	0	0	0	0	0	0	0	0	0	0	0	0	0	59	0	0	0	0	0	0	0	0	0	0	0	0	0	0	1	0	3	0	0	0	0	0	0	0	0	0
26071_82	2128	1	0	106	0	24	1327	0	0	0	0	0	0	0	0	1	0	0	0	0	0	0	0	0	0	0	0	0	0	0	0	0	0	0	0	0	0	1	2	0	0	0	0	0	0	0	0	0	0
26071_83	78	0	0	0	0	0	32	0	1186	0	0	0	0	0	0	0	283	0	0	0	0	0	0	0	0	0	0	0	5	0	0	0	1	0	0	0	0	6	0	0	0	0	0	0	0	0	0	0	0
26071_84	14267	0	0	1	0	0	0	0	3	0	0	0	0	0	0	0	0	0	0	0	0	0	0	0	0	0	0	0	0	1	0	0	0	0	0	0	0	0	0	0	0	0	0	0	0	0	0	0	0
26071_85	54	0	316	567	0	0	536	58	248	0	0	0	0	4	0	0	0	11	0	0	0	0	9	1	48	0	0	3	0	0	0	0	1	152	0	0	0	1863	23	0	0	2	0	0	0	0	0	60	0
26071_86	1349	0	0	0	0	0	0	0	5	0	0	0	0	0	0	0	56	9	0	0	0	0	0	0	0	0	0	0	0	4	0	0	2	0	0	0	0	1894	0	1	0	0	0	0	0	0	0	0	0
26071_87	6608	0	0	0	0	0	55	0	34	0	0	0	0	0	0	0	0	4	0	0	0	0	0	2	0	0	0	0	1	0	0	0	0	0	1	0	0	75	0	0	0	0	0	0	0	1	0	0	0
26071_88	46	0	0	0	0	0	24	0	560	0	0	0	0	0	0	1	0	0	0	0	37	0	0	0	0	0	0	0	0	0	0	0	0	0	0	0	0	115	0	0	0	0	0	0	0	0	0	0	0
26071_89	3227	29	14	8	0	0	61	3	53	0	0	0	0	0	15	5	8	22	0	0	456	0	8	0	0	2	0	4	0	0	15	0	34	1	0	0	0	864	0	0	0	10	0	0	4	0	0	0	1
26071_9	0	13	0	0	0	2288	0	0	735	0	0	0	0	0	2	0	0	0	0	740	0	0	1	0	0	0	0	0	0	0	0	0	0	0	0	1	0	11	0	1	0	0	0	0	0	0	0	0	0
26071_90	1	312	0	86	0	79	1	0	77	0	3070	0	0	0	24	1	0	0	0	0	141	0	0	0	0	0	0	0	0	0	0	0	0	0	0	0	0	0	19	0	0	0	0	0	0	0	0	0	4
26071_91	0	0	0	24	0	111	1	2348	6	0	0	0	0	0	1	0	0	0	0	0	0	0	0	0	0	0	0	0	0	0	2	0	316	2821	2	0	0	0	0	0	0	0	0	0	0	0	0	2	0
26071_92	8	4	1	6	0	8	34804	12	3806	3	291	0	0	0	0	0	0	1	1	0	4	0	63	0	0	2	0	0	0	0	0	0	0	0	0	9	0	513	0	29	0	1	0	0	0	0	0	3	0
26071_93	54	7	17	2	0	2	44176	27	5260	0	308	0	0	13	0	0	13	2	17	0	1	0	65	0	0	0	0	0	0	0	0	0	0	33	0	4	0	762	17	60	0	0	0	0	0	0	0	0	0
26071_94	20	16	0	2707	0	2493	45	0	29	0	0	0	0	43566	22	2414	0	0	0	0	2	2118	0	0	155	0	0	61	0	0	0	0	0	0	0	0	0	0	0	0	0	0	0	0	0	0	0	0	2
26071_95	19532	0	0	0	0	4	0	0	77	0	0	0	0	10	8	0	8662	0	0	0	0	1	0	0	0	0	0	0	1	0	0	0	0	0	0	0	0	65	0	0	1	0	0	0	0	0	0	0	0
26071_96	4	0	0	0	0	0	0	0	0	0	0	0	0	0	0	0	8	0	0	0	0	0	0	0	0	0	0	0	0	0	0	0	0	0	0	0	0	0	0	0	0	0	0	0	0	0	0	0	0
26081_1	0	0	0	0	0	0	0	2599	214	0	0	0	0	0	0	0	0	0	0	0	0	0	1	0	0	0	0	0	0	0	0	0	0	0	0	0	0	10	0	0	0	0	0	0	0	0	0	0	0
26081_11	0	2	0	0	0	0	0	0	0	0	0	0	0	0	0	0	0	0	20	0	0	0	0	0	0	0	0	0	0	0	0	0	0	0	0	0	0	0	0	0	0	0	0	0	0	0	0	0	0
26081_12	0	0	0	0	0	0	0	0	0	0	0	0	0	0	0	0	0	0	0	0	0	0	0	0	0	0	0	0	0	0	0	0	0	0	0	0	0	0	0	0	0	0	0	0	0	0	0	0	0
26081_13	46	0	0	11	0	28	0	0	6	0	0	0	0	0	37	1	0	0	0	0	0	0	0	0	0	0	0	0	0	0	0	0	0	0	0	0	0	2	0	1	0	0	0	0	0	0	0	0	0
26081_14	294	0	0	0	0	0	1	0	0	0	0	0	0	0	0	0	76	0	0	0	0	0	0	0	0	1	0	0	0	0	0	0	0	0	0	0	0	39	0	0	0	0	0	0	0	0	0	0	0
26081_15	0	6	0	0	0	0	0	0	0	0	0	0	0	0	0	0	0	0	0	0	1	0	0	0	1	0	0	0	0	0	0	0	0	0	0	0	0	0	0	0	0	0	0	0	0	0	0	0	0
26081_16	11	3	1	1	0	1	7	0	0	0	0	0	0	48	0	0	0	0	0	0	0	0	0	0	2	0	0	0	0	0	0	0	0	0	0	0	0	0	0	0	0	0	0	0	0	0	0	0	0
26081_17	0	0	175	3	0	10	0	0	0	0	0	0	0	0	1	0	0	0	0	0	0	0	0	0	63	0	0	0	0	0	0	0	0	0	0	0	0	0	8	0	0	0	0	0	0	0	0	0	0
26081_18	1	0	0	0	0	52	2	0	17	0	0	0	0	0	3	0	1	0	0	0	8	0	0	0	0	0	0	0	0	0	0	0	0	0	0	0	0	35	0	0	0	0	0	0	0	0	0	0	1216
26081_19	0	0	1	14	0	0	44	0	81	0	0	0	0	0	0	2	0	0	0	0	0	83	0	0	4	0	0	0	0	0	0	0	0	0	0	0	0	1	0	0	0	0	0	0	0	0	0	0	0
26081_2	1	15	0	138	0	0	5	0	0	0	0	498	0	6	1	62	0	0	0	0	0	0	13	0	0	0	0	0	0	0	1	0	20	562	0	0	0	3	0	0	0	0	0	0	0	0	0	246	0
26081_20	0	0	0	3	0	0	0	0	0	0	0	0	0	0	0	1	0	0	0	0	0	30	0	31	0	0	0	0	0	0	0	0	0	0	0	0	0	0	0	0	0	0	0	0	0	0	0	0	0
26081_21	0	0	0	0	0	0	1	0	0	0	0	0	0	0	0	0	0	0	0	0	0	0	391	0	0	0	0	0	0	0	0	0	0	0	0	0	0	0	0	0	0	0	0	0	0	0	0	0	0
26081_22	0	0	0	0	0	0	0	0	0	0	0	0	0	0	0	0	0	0	0	0	0	0	0	0	0	0	0	0	0	0	0	0	0	0	0	0	0	0	0	0	0	0	0	0	0	0	0	0	0
26081_23	0	0	0	98	0	142	0	0	14	0	0	0	0	0	2	32	0	0	0	0	0	0	0	0	24	0	0	0	0	0	0	0	0	0	0	0	0	6	0	0	0	0	0	0	0	0	0	0	0
26081_24	2	0	227	0	0	0	3	0	0	0	0	448	0	0	1	1	0	0	0	0	0	0	0	0	0	0	0	0	0	0	0	0	0	0	0	0	0	4	0	0	0	0	0	0	0	0	0	0	0
26081_25	8	0	0	0	0	0	7	1	4	0	0	0	0	1	1	0	606	21	0	0	0	0	0	9	0	0	0	0	0	0	0	0	0	0	0	0	0	69	0	1	0	1	0	0	428	0	0	0	0
26081_26	0	0	58	2	0	1	1	0	0	0	0	0	0	0	0	4	0	0	0	0	0	0	0	0	0	0	0	0	0	0	0	0	0	0	0	0	0	0	8	0	0	0	0	0	0	0	0	0	0
26081_27	615	0	4	0	0	0	0	0	0	0	0	0	0	127	2	0	0	0	0	0	0	0	0	0	0	0	0	0	0	0	0	0	0	0	0	0	0	62	0	0	0	0	0	0	0	0	0	0	0
26081_28	0	110	41	40	0	0	6	0	0	0	0	0	0	0	0	0	0	0	0	0	0	0	0	0	0	0	0	0	0	0	0	0	0	0	0	0	1	2	5	0	0	0	0	0	0	0	0	0	0
26081_29	860	0	0	0	0	0	0	0	0	0	0	0	0	0	0	0	501	10	0	0	0	0	0	0	0	0	0	0	0	0	0	0	0	0	0	0	0	18	0	0	0	0	0	0	0	0	0	0	0
26081_3	0	0	0	0	0	83	1	0	2	0	0	0	0	0	1	0	0	0	237	0	0	0	0	8	0	0	0	0	0	0	0	0	0	0	0	0	0	0	0	0	0	1	0	0	0	0	0	0	0
26081_30	20	0	0	0	0	0	0	0	0	0	0	0	0	0	0	0	0	0	0	0	0	0	0	0	0	0	0	0	0	0	0	0	0	0	0	0	0	0	0	0	0	0	0	0	0	0	0	0	0
26081_31	0	11	16	15	0	0	90	0	73	0	0	0	0	0	0	1	0	0	0	0	0	0	0	0	1	0	0	0	0	0	0	0	0	0	0	0	0	5	0	0	0	0	0	0	0	0	0	0	0
26081_32	1219	0	0	0	0	0	0	0	2	0	0	0	0	0	0	0	0	0	0	0	0	0	0	0	0	0	0	0	0	0	0	0	0	0	0	0	0	6	0	0	0	0	0	0	0	0	0	0	0
26081_33	0	0	0	0	0	0	0	0	0	0	0	0	0	0	0	0	0	0	0	0	0	0	2	0	0	0	0	0	0	0	0	0	0	0	0	0	0	29	0	0	0	0	0	0	0	0	0	0	0
26081_34	0	0	0	0	0	0	0	41	0	0	0	0	0	0	0	0	0	9	0	0	0	0	0	0	0	0	0	0	0	0	0	0	0	0	0	0	0	0	0	0	0	0	0	0	0	0	0	0	0
26081_35	433	0	0	0	0	0	0	0	8	0	0	0	0	0	0	0	0	0	0	0	0	0	0	1	0	0	0	0	0	0	0	0	0	0	0	0	0	27	0	0	0	0	0	0	0	0	0	0	0
26081_36	0	0	0	0	0	0	0	0	0	0	0	0	0	0	0	0	0	0	0	0	0	0	0	0	0	0	0	0	0	0	0	0	0	16	0	0	0	0	0	0	0	0	0	0	0	0	0	0	0
26081_37	14	0	0	0	0	14	0	1	15	0	0	0	0	0	0	0	0	2	0	0	0	0	0	0	0	0	0	0	0	0	0	0	0	0	0	0	0	76	0	0	0	13	0	0	0	0	0	0	0
26081_38	1229	0	2	0	0	2	0	0	9	0	0	0	0	2	0	0	0	2	0	0	0	0	0	2	0	0	0	0	0	0	0	0	1	0	0	0	0	62	0	0	0	0	0	0	0	0	0	0	0
26081_39	12	0	0	0	0	0	0	0	0	0	0	0	0	18	0	0	0	0	0	0	0	0	0	0	0	0	0	0	0	0	0	0	0	0	0	0	0	0	0	0	0	0	0	0	0	0	0	0	0
26081_4	0	0	0	12	0	1	81	0	16	0	0	0	0	0	171	0	0	0	0	0	0	0	0	0	2	0	0	0	0	0	0	0	0	0	0	0	0	3	0	0	0	0	0	0	0	0	0	0	0
26081_40	2	0	1	0	0	95	0	0	83	0	0	0	0	0	0	0	0	2	1	0	1	0	0	2	0	0	0	0	0	0	3	0	0	1	0	0	0	46	0	0	0	0	0	0	0	0	0	0	2
26081_41	0	0	0	0	0	0	0	0	35	0	0	0	0	0	0	0	0	0	0	0	0	0	0	0	0	0	0	0	0	0	0	0	0	0	0	0	0	7	0	0	0	0	0	0	0	0	0	0	0
26081_42	26	23	2	5	0	0	779	0	0	0	0	0	0	1	0	0	0	0	0	0	0	0	0	0	0	0	0	0	0	0	0	0	0	0	0	0	0	55	0	0	0	0	27	0	0	0	0	0	0
26081_43	674	0	251	3	0	0	0	0	0	0	0	0	0	0	0	1	0	0	0	0	0	0	0	0	0	0	0	0	0	0	0	0	0	0	0	0	0	1	0	0	0	0	0	0	0	0	0	0	0
26081_44	2	0	0	0	0	0	0	0	2	0	0	0	0	0	0	0	0	0	0	0	0	0	0	0	0	0	0	0	0	0	0	0	0	0	0	0	0	2	0	0	0	0	0	0	0	0	0	0	0
26081_45	0	64	0	101	0	0	1	0	0	0	0	0	0	0	0	0	0	0	0	0	0	0	0	0	0	0	0	0	0	0	0	0	0	0	1	0	0	0	8	0	0	0	0	0	0	0	0	0	0
26081_46	0	0	0	37	0	105	0	1	7	0	0	0	0	0	1	13	0	0	0	0	0	0	0	0	7	0	0	0	0	0	0	0	0	0	0	0	0	0	0	0	0	0	0	0	0	0	0	0	0
26081_47	45	0	0	0	0	1	0	0	0	0	0	0	0	6	0	0	0	0	0	0	0	0	0	0	0	0	0	0	0	0	16	0	139	0	0	0	0	0	0	0	0	0	0	0	0	0	0	1	0
26081_49	0	1	4	98	0	0	241	21	35	0	0	0	0	0	0	0	0	0	1	0	0	0	1	0	14	0	0	0	0	0	0	0	0	0	0	0	0	53	8	1	0	0	0	0	0	0	0	0	0
26081_50	1	1	0	1	0	0	0	0	0	0	0	0	0	0	0	0	0	0	0	0	0	0	0	0	0	0	0	0	0	0	0	0	0	0	0	0	0	0	0	0	0	0	0	0	0	0	0	0	0
26081_51	167	0	2	0	0	0	0	0	1	0	0	9	0	0	0	0	10	0	0	0	0	0	0	0	0	0	0	0	0	0	0	0	0	0	0	0	0	29	0	0	0	0	0	0	0	0	0	1	0
26081_52	1	0	76200	7552	0	40	0	0	124	0	0	0	0	0	0	5484	0	0	0	0	0	0	0	0	9	0	0	0	0	0	0	0	0	0	1	0	1	862	0	0	0	0	0	0	0	0	0	0	0
26081_53	114	0	0	2	0	0	0	0	1	0	0	0	0	0	0	0	0	0	0	0	0	0	0	0	3	0	0	0	0	0	0	0	0	0	0	0	0	58	0	0	0	0	0	0	0	0	0	0	0
26081_54	0	0	753	1	0	0	0	0	0	0	0	0	0	0	0	0	0	0	0	0	0	0	0	0	1	0	0	0	0	0	0	0	0	0	0	0	0	0	0	0	0	0	0	0	0	0	0	0	0
26081_55	1	0	4819	20	0	0	0	0	0	0	0	0	0	0	0	0	0	1	0	0	0	0	0	0	29	0	0	0	0	0	0	0	0	0	0	0	0	32	0	0	0	0	0	0	0	0	0	0	0
26081_56	0	0	0	0	0	0	0	0	0	0	0	0	0	0	0	0	0	0	0	0	0	0	0	0	0	0	0	0	0	0	0	0	0	0	0	0	0	0	0	0	0	0	0	0	0	0	0	0	1
26081_57	399	0	0	1	0	0	8	0	0	0	0	0	0	0	0	1	0	0	0	0	0	0	0	0	0	0	0	0	0	0	1	0	0	0	0	9	1	10	0	0	0	0	0	0	0	0	0	0	0
26081_58	2	5	1	0	0	0	120	3	7	0	2	0	0	0	0	0	0	0	2	0	0	0	0	1	0	0	0	0	0	0	0	0	0	0	0	0	0	65	2	0	0	0	0	0	0	0	0	0	0
26081_59	1	0	0	0	0	23	0	0	0	0	0	0	0	0	0	0	0	0	0	0	0	1	0	0	0	0	0	0	0	0	0	0	0	0	0	0	0	0	0	0	0	0	0	0	0	0	0	0	0
26081_6	0	215	0	0	0	37	1	0	31	0	0	0	0	0	1	0	0	0	0	0	0	5	0	0	2	0	0	0	0	0	0	0	0	0	0	0	0	2	5	0	0	0	0	0	0	0	0	0	0
26081_60	0	0	8	1	0	0	0	0	0	0	0	0	0	0	0	1	0	0	0	0	0	0	0	0	0	0	0	0	0	0	0	0	0	0	0	0	0	0	0	0	0	0	0	0	0	0	0	0	0
26081_61	1	1	0	0	0	7	35	0	470	0	0	0	0	2	123	0	0	0	0	0	0	0	0	0	0	0	0	0	0	0	0	0	0	0	0	0	0	142	0	0	0	0	0	0	0	0	0	0	0
26081_62	4	0	4	1	0	2	147	0	16	0	0	0	0	0	41	2	1	0	0	0	0	0	3847	0	0	1	0	0	0	0	6	0	138	26	0	0	248	15	1	0	0	0	0	0	0	0	0	261	0
26081_63	0	0	0	0	0	0	0	0	0	0	0	0	0	0	0	0	0	0	0	0	0	0	0	0	0	0	0	0	0	0	1	0	0	1	505	0	0	2	0	0	0	0	0	0	0	0	0	0	0
26081_64	1	18	0	0	0	462	0	0	17	0	0	0	0	0	0	0	0	2	0	0	0	0	0	0	0	0	0	0	6	0	0	0	0	0	0	0	0	45	0	0	0	1	0	0	0	0	0	0	0
26081_65	0	0	0	0	0	66	0	0	0	0	0	0	0	0	0	0	0	0	2	0	0	0	0	211	0	0	0	0	0	0	0	0	0	0	0	0	0	1	0	0	0	3	0	0	0	0	0	0	0
26081_66	3	0	0	5	0	0	0	0	0	0	0	0	0	0	0	2	0	0	0	0	0	0	0	0	0	0	0	0	0	0	0	0	0	0	0	0	0	0	1	0	0	0	0	0	0	0	0	0	0
26081_67	669	0	3	0	0	0	0	0	6	0	0	0	0	0	0	0	1	0	0	0	0	0	0	0	0	0	0	0	0	0	0	0	0	0	0	0	0	23	0	0	0	0	0	0	0	0	0	0	0
26081_68	0	0	0	0	0	0	0	0	5	0	0	0	0	0	0	0	0	0	0	2790	0	0	16	0	0	0	0	0	0	0	36	0	419	0	346	0	33	18	0	4	0	0	0	0	0	0	0	1	0
26081_69	7	0	0	0	0	3	0	1	10	0	0	0	0	0	1	0	1	1	0	0	0	0	0	1	0	4	0	0	0	1	1	0	1	0	0	0	0	246	0	0	0	0	0	8	0	0	0	0	0
26081_7	0	53	0	3	0	0	0	0	0	0	0	0	0	0	0	0	0	0	0	0	1	0	0	0	2	0	0	0	0	0	0	0	0	0	0	0	0	0	1	0	0	0	0	0	0	0	0	0	1
26081_70	2	0	0	0	0	0	0	0	2	0	0	0	0	0	1	0	0	0	0	0	0	0	0	0	0	0	0	0	0	0	0	0	0	0	0	0	0	121	0	0	0	0	0	0	0	0	0	0	0
26081_71	0	0	0	0	0	15	0	0	0	0	0	0	0	0	0	0	0	0	0	0	0	0	0	0	1	13	0	0	0	0	0	0	0	0	0	0	0	0	0	0	0	0	0	22	0	0	0	0	0
26081_72	30	0	0	0	0	0	0	0	0	0	0	0	0	0	0	0	0	0	0	0	0	0	0	0	0	0	0	0	0	0	0	0	0	0	0	0	0	0	0	0	0	0	0	0	0	0	0	0	0
26081_73	2	0	1	0	0	0	125	0	203	0	1	0	0	0	0	0	0	1	0	0	1	0	0	2	0	0	0	0	0	0	0	0	0	0	0	0	0	86	0	0	0	0	0	0	0	0	0	0	0
26081_75	1465	27	0	0	0	0	72	0	0	0	0	0	0	0	0	0	0	0	0	0	0	0	0	0	0	0	0	0	0	0	0	0	0	0	0	0	0	9	0	0	0	0	0	0	0	0	0	0	0
26081_76	0	17	0	93	0	374	2	0	32	0	0	0	0	0	0	1	4	0	2	0	0	0	0	1	1	0	0	0	0	0	0	0	0	0	0	0	0	58	8	0	0	0	1	0	0	0	0	0	0
26081_78	0	0	84	8	0	0	0	0	0	0	0	0	0	0	0	0	0	0	0	0	0	0	0	0	0	0	0	0	0	0	0	0	0	0	0	0	0	22	0	0	0	0	0	0	0	0	0	0	0
26081_79	272	0	1	0	0	36	0	0	16	0	0	0	0	0	0	0	11	0	0	0	0	0	0	0	0	0	0	0	0	0	0	0	0	0	0	0	0	67	1	0	0	0	0	0	0	0	0	0	0
26081_8	0	0	0	0	0	0	0	148	0	0	0	0	0	0	2	0	0	0	0	2	0	0	0	0	0	0	0	0	0	0	0	0	0	0	0	0	0	0	0	0	0	0	0	0	0	0	0	0	0
26081_80	116	0	0	0	0	0	0	0	0	0	0	0	0	0	0	0	18	0	0	0	0	0	1	0	0	0	0	0	0	0	34	0	149	0	0	0	0	2	0	0	0	0	0	0	0	0	0	0	0
26081_81	0	0	0	0	0	5	0	0	17	0	0	0	0	0	0	0	0	0	0	0	0	0	0	0	0	0	0	72	0	0	0	0	0	0	0	0	0	1	0	0	0	0	0	0	0	0	0	0	0
26081_82	0	0	0	0	0	7	0	146	12	0	0	0	0	0	0	0	0	0	0	0	0	0	0	0	0	0	0	0	0	0	0	0	0	0	0	0	0	0	0	0	0	0	0	0	0	0	0	0	0
26081_85	1	0	0	0	0	2	0	0	4	0	0	0	0	0	0	0	0	230	0	0	0	0	0	0	0	0	0	0	0	0	0	0	0	0	0	0	0	45	0	0	0	0	0	0	0	0	0	0	0
26081_86	64	0	0	0	0	0	0	0	1	0	355	0	0	0	0	0	0	0	0	0	41	0	0	0	0	0	0	0	0	0	0	0	0	0	0	0	0	1	0	0	0	0	0	0	0	0	0	0	0
26081_87	1	84	0	0	0	183	0	0	3	0	0	0	0	0	1	0	0	1	3	0	0	0	0	0	0	0	0	0	0	0	0	0	0	0	0	0	0	76	0	0	0	0	0	0	0	0	0	0	0
26081_88	0	0	163	10	0	6	0	0	22	0	0	0	0	0	10	1	86	0	0	0	0	0	0	0	16	0	0	0	0	0	0	0	0	0	0	0	0	47	38	0	0	0	0	0	0	0	0	0	0
26081_89	17	0	0	0	0	31	0	0	6	0	0	0	0	0	9	0	0	24	0	0	0	0	0	25	0	0	0	0	0	0	0	0	0	0	0	0	0	144	0	0	0	1	0	0	0	0	0	0	0
26081_9	0	0	42	32	0	0	31	0	1	0	0	115	0	0	0	0	0	0	0	0	0	0	0	0	0	0	0	0	0	0	192	0	52	0	0	0	0	1	0	0	0	0	0	0	0	0	0	0	0
26081_90	0	0	0	0	0	0	29	1459	55	0	0	0	0	0	97	0	0	0	0	126	0	0	0	0	0	0	0	0	0	0	0	0	0	0	0	0	0	1	0	0	0	0	0	0	0	0	0	0	0
26081_91	6	238	1	80	0	0	30	0	1	0	3	0	0	0	0	40	1	0	0	0	7	0	0	0	0	0	0	0	0	0	0	0	0	0	0	0	0	26	7	0	0	0	0	0	0	0	0	0	0
26081_92	0	0	0	0	0	0	0	0	0	0	0	0	0	0	0	0	0	0	0	0	0	0	0	0	0	0	0	0	0	0	0	0	0	0	0	0	0	0	0	0	0	0	0	0	0	0	0	0	0
26081_93	0	0	0	0	0	0	1	0	2	0	0	0	0	0	0	0	0	0	0	0	0	0	0	0	0	0	0	0	0	205	0	0	0	0	0	0	0	0	0	0	0	0	0	0	0	0	0	0	0
26081_94	0	0	0	0	0	0	0	0	0	0	0	0	0	1	0	0	0	0	0	0	0	0	0	0	0	0	0	0	0	0	0	0	0	1	0	0	0	0	0	0	0	0	0	0	0	0	0	0	0
26081_95	5740	1	9	0	0	0	4	0	2	0	0	0	0	0	0	0	1	0	0	0	0	0	0	0	0	1	0	0	0	1	0	0	0	0	0	0	0	15	0	0	0	0	0	0	0	0	0	0	0
27188_10	7	1	21	5	0	1	4	5	1	0	0	0	0	0	1	1	0	0	0	0	0	0	0	0	0	0	0	0	0	0	3	0	2	0	0	0	0	0	0	0	0	0	0	0	0	0	1	1	0
27188_11	23852	1	457	16	0	0	2	2	2	1	0	0	0	0	1	4	0	0	1	0	0	0	0	0	0	0	0	0	0	0	8	0	0	0	0	0	0	2	1	0	0	0	1	0	0	0	0	1	0
27188_12	17	22550	795	5843	0	1	1162	0	64	0	0	1	0	1	7	22	0	0	0	0	1640	0	1	0	4	0	0	0	0	10	18	0	6	0	0	0	0	52	55	1	0	0	7	0	0	10	2	0	0
27188_13	11	18	8	17676	0	200	0	7	380	0	0	1	0	1	48	86	1	1	0	0	0	0	0	3	316	0	0	0	12	0	133401	0	24603	11	9	0	0	181	354	0	3	0	1	0	0	0	2	62	0
27188_14	36	9257	3	20848	0	0	3065	11	27	0	0	2117	0	140	238	8562	0	1	0	0	0	0	12015	0	0	3	0	0	0	0	89	0	102421	99456	1	0	1	1478	0	0	0	0	0	0	0	0	9463	613	1
27188_15	1759	36	42	54	0	11721	0	487	44860	0	0	1	0	1	0	4	0	240	0	124	0	0	1	0	0	0	0	0	0	0	1104	0	709	0	0	45	0	19863	0	0	0	198	0	0	0	0	0	3	0
27188_16	1	0	1	0	0	0	10636	35200	115	0	0	0	0	0	0	0	0	0	0	0	0	0	0	0	0	0	0	0	0	0	0	0	0	0	0	0	0	232	0	0	0	0	13997	0	0	3274	0	0	0
27188_18	1	0	0	0	0	0	0	0	0	0	0	0	0	0	0	0	0	0	0	0	0	0	0	0	0	0	0	0	0	0	0	0	0	0	0	0	0	4	0	0	0	0	0	0	0	0	0	0	0
27188_19	6	1	7046	8	0	802	0	18	97	0	0	0	0	0	6	0	0	12	0	5	1	0	0	0	93	0	0	0	0	0	0	0	0	5	0	0	0	1368	1	0	0	12	0	0	0	0	0	0	0
27188_20	71	108	3	27	0	2	2	42	1810	0	0	0	0	0	3501	0	0	0	0	177	4	0	0	48	0	0	0	0	0	143	72	0	0	0	0	0	0	9522	1	1	0	0	2	0	0	111	71	0	0
27188_21	479	205	5	0	0	13882	0	0	352	0	0	0	0	0	2	0	1	0	0	0	0	0	0	268	0	0	0	0	8	42	0	0	1	0	47	0	0	21674	0	0	1	0	0	0	0	0	175	0	0
27188_22	118	55	3	3	0	214	0	33	882	0	92	0	0	0	1	0	0	5	0	46	0	0	0	4	0	57	0	0	65	3	141	0	0	0	0	0	5	18182	1	0	0	0	0	0	0	0	97	11	0
27188_23	325	8107	516	917	0	3	17781	0	8225	3	0	0	0	0	1	139	0	0	0	0	0	0	0	0	2	0	0	0	2	23	0	0	0	0	0	0	0	8809	0	0	0	8	0	0	0	0	0	0	0
27188_24	139	0	0	0	0	0	10	0	0	0	0	0	0	0	1	0	0	0	0	0	0	0	0	0	0	0	0	0	0	0	0	0	0	0	0	0	0	0	0	0	0	0	0	0	0	0	0	0	0
27188_25	4	0	5	1	0	37	0	0	5	0	0	0	0	0	0	0	0	1	0	0	0	0	0	0	1	0	0	1	0	0	0	0	0	0	1	0	0	0	0	0	0	0	0	0	0	0	0	1	1
27188_26	90	0	6	0	0	23	0	0	178	0	0	0	0	0	0	0	31	77	0	197	0	0	0	212	0	0	0	0	0	0	0	0	0	0	3	0	0	7212	0	0	0	0	0	0	0	0	0	0	0
27188_27	18425	0	7	54	0	11	0	0	14955	0	1	0	0	166	0	2	0	5	0	62	1	0	0	20	0	0	0	0	0	0	0	0	575	271	0	0	39	9372	0	4	0	0	0	0	0	13	0	1	0
27188_28	218	2343	21	25	0	0	2393	457	10340	0	0	0	0	0	4934	2637	10	228	0	130	0	0	0	233	2875	0	0	0	0	6	2	0	67	71	0	0	0	13963	4851	0	0	0	1	0	0	7	0	0	0
27188_29	3071	12	30435	1223	0	808	3	1	7	0	0	2151	0	0	0	1071	0	0	0	1	0	0	0	1	4	0	0	0	16	0	116881	0	188	0	0	0	0	207	4	0	1	1	0	0	0	0	0	17464	0
27188_3	2	0	5	10	0	3	1	0	1	0	0	0	0	0	0	1	0	0	0	0	0	0	0	0	0	0	0	0	0	0	0	0	0	0	6	0	0	0	0	0	0	0	0	0	0	0	0	0	0
27188_30	6551	408	18356	5758	0	1783	2	4635	1866	0	0	200	0	34	288	6111	155	11991	1	2772	0	0	1195	654	11	0	0	240	0	84	1	0	856	865	192	0	303	1245	13	4	0	0	27	23	578	0	0	3	1978
27188_31	6	9	5663	128	0	82079	13	1	5886	0	0	0	0	0	0	0	0	1	0	0	0	0	0	0	1317	0	0	3	2	0	6	0	0	0	9760	1	0	96	0	0	0	0	0	0	0	0	0	1	0
27188_32	19	0	1	0	0	0	1	0	1	0	0	0	0	0	0	0	0	0	0	0	0	0	0	0	0	0	0	0	0	0	0	0	0	0	0	0	1	0	1	0	0	0	0	0	0	0	0	0	0
27188_34	6	3	2991	41	0	0	0	0	0	0	0	0	0	0	0	125	0	0	0	0	0	0	0	0	135	0	0	0	0	1	0	0	0	0	0	0	0	0	0	0	0	0	0	0	0	2	0	0	0
27188_35	4	13	0	74	0	6	0	1	2	2	0	0	0	0	0	3	0	0	0	1	0	0	0	0	0	0	0	0	11	13	0	0	0	0	0	0	0	0	1	0	1	0	1	0	0	11	0	0	1
27188_36	27140	206071	13	29774	0	0	95	10	9	0	0	0	0	0	109	1151	0	0	0	0	23	0	0	0	0	0	0	0	0	283630	0	0	0	0	0	0	1	134	355	4	0	0	8	0	0	292113	0	1	0
27188_37	31	75	19	7	0	2	0	1	1	28	0	0	0	0	0	4	1	1	0	0	0	0	0	0	2	0	0	0	37	27	11	0	0	0	0	0	0	1	0	0	3	0	0	0	0	29	0	2	0
27188_38	1154	45	0	5	0	101	1	0	21	0	0	0	0	0	6	1	0	0	0	0	0	0	0	0	1	1	0	0	0	16	0	0	143	0	0	0	9132	3	0	0	0	0	0	0	0	13	0	14888	0
27188_39	774	154294	1	39784	0	16476	0	1	1651	0	0	1	0	34	30	29930	0	0	18	0	0	0	0	0	0	0	0	0	92	58	0	0	0	0	0	0	0	1635	60	174	1	0	0	0	0	3	0	0	74
27188_4	9	3	1	6	0	1	1	0	1	0	0	2	0	0	0	1	0	0	0	0	9	6	0	0	1	0	0	0	0	6	0	0	0	0	0	0	0	0	0	3	0	0	7	0	0	4	0	0	0
27188_40	0	2	0	0	0	1	0	25	0	0	0	0	0	0	0	0	0	0	0	0	0	0	0	0	0	0	0	0	0	2	0	0	0	0	0	0	0	1	0	0	0	0	0	0	0	1	0	0	0
27188_41	910	0	0	0	0	1	4907	72	107	83	0	0	0	41	0	0	112	0	0	0	0	0	0	0	0	0	0	0	56	0	1	0	0	0	0	0	0	34	0	37	0	0	0	0	0	0	0	41	502
27188_42	4	264	0	0	0	0	69	0	4	1	0	0	0	0	13	121	0	0	0	0	0	0	0	0	1	0	0	0	1	0	0	0	0	0	0	0	0	5	0	0	0	0	2084	0	0	0	0	0	0
27188_43	85	54	0	1	0	64	0	0	34	0	1	0	0	0	1	1	0	1	0	0	185	0	0	0	0	0	0	0	543	0	0	0	0	0	0	0	0	86	0	0	90	0	4	0	0	0	0	0	0
27188_44	3074	35	0	3	0	14211	0	103	2730	0	0	0	0	0	0	1	0	30	0	0	91	0	0	0	0	0	0	0	235	96	9	0	0	0	0	0	0	4219	0	286	42	0	3	0	0	2	0	0	0
27188_45	55	384	1	1	0	223	0	36	111	0	1	0	0	0	28	0	7	4	0	0	938	1	0	0	0	0	0	0	2991	0	4	0	0	0	0	0	0	0	1	1	371	0	44	0	0	0	0	2	0
27188_46	68	102	216	2	0	0	39431	0	26724	0	0	0	0	0	5735	1	5	2	0	0	206	0	1	15	0	0	0	0	740	0	1	0	1	0	0	0	0	947	1	27	81	0	8	0	0	0	0	1	0
27188_47	717	4314	5	60	0	9923	0	512	9983	0	6	0	0	0	28	1	91	57	0	0	11595	2	0	0	0	0	0	0	41374	0	25	0	14	0	0	0	0	19	0	0	4864	0	432	0	0	0	0	1	1
27188_48	5075	0	0	0	0	25	0	1	7	0	0	0	0	0	13	0	0	0	0	0	0	0	0	0	0	0	0	0	1	0	0	0	0	0	0	0	0	0	0	0	1	0	0	0	0	0	0	0	0
27188_5	3	4	2	1	0	0	0	0	1	0	0	1	0	0	0	0	0	0	0	0	0	0	0	0	0	0	0	0	5	0	1	0	1	0	9	0	0	1	0	0	0	0	0	0	0	0	0	0	0
27188_50	9	62	9	15	0	0	99	1	0	0	0	0	0	1	11	5	0	0	0	0	0	0	0	0	0	0	0	0	5	0	0	0	0	0	0	0	0	0	0	0	0	0	1	0	0	0	0	0	0
27188_51	71	7	227955	134173	0	48734	12	3	309	6	0	0	0	0	14415	58519	1	0	0	0	0	18457	0	0	0	2	0	0	36	0	1	0	2	1	0	0	0	367	1023	6	1	0	10	0	0	0	0	0	3
27188_52	3	58	34	42	0	59475	148	2	1212	0	0	0	0	1	1	11	1	0	0	1	23	0	0	0	1	0	0	0	157	21	0	0	0	0	0	0	1	160	0	4	4	0	144014	0	0	15	0	0	0
27188_53	9	125668	45	13189	0	0	54	4	59	0	0	0	0	1	1	728	15835	0	0	0	17	44	0	0	0	1	0	0	488620	0	2	0	0	0	0	0	0	35	65	0	18	0	31	0	0	0	0	3	0
27188_54	37	111674	24	51641	0	0	8591	5	53	0	0	0	0	0	30	11841	4	1	0	0	0	2	0	0	3	14077	0	0	58	0	0	0	11	3	1	0	0	489	161	5	0	0	8	0	0	0	1	1	12
27188_55	14	127	9	20	0	65	0	24150	39	0	0	6	0	19573	0	8	2	0	0	0	248	0	0	0	0	1	0	0	940	0	9312	0	4738	0	0	1	0	1	0	0	120	0	18	0	0	0	0	124	0
27188_58	181695	1	18	3	0	3	0	11	259	0	0	0	0	0	0	5	1	2	0	2	1	0	0	0	0	1	0	0	0	0	0	0	2	0	0	0	0	260	1	8	41	0	0	0	0	0	0	0	1
27188_59	11257	1107	28958	12510	0	2768	0	8572	7224	0	0	298	0	0	689	10168	9	556	0	4689	0	0	2033	873	1	0	0	262	0	253	49	0	2233	0	429	2	161	3170	9	11	11	0	0	14	1085	0	0	9	3887
27188_6	38929	6	1053	219	0	19	0	0	228	0	0	1	0	0	15	663	0	0	0	0	0	0	1	0	912	1	0	0	0	0	0	0	1	2	73556	0	0	85	730	46	0	0	0	90	0	0	0	0	0
27188_60	55	31	36225	213179	0	62090	0	9	64891	0	0	0	0	0	0	88418	2	5	0	13	23	0	0	1	9	0	0	1	19	11	1	0	10	0	0	0	0	429	1	2	3	0	102	0	0	3	0	2	0
27188_61	299	127147	127	553	0	0	1364	136	4699	0	0	0	0	12	6	273	11	15	5	70	116	0	42	0	0	1	0	1	242	0	5	0	1	0	19	7	0	2909	1	173	55	8	5	0	0	0	0	25	0
27188_62	22	19	16	24	0	20	0	4	8	0	0	0	0	0	1	6	0	2	0	2	15	0	5	0	0	1	0	1	51	0	0	0	4	7	2	0	1	0	0	0	7	3	0	0	0	0	0	1	0
27188_63	63	356	7	17	0	229	0	47	90	0	0	1	0	3	2	11	12	6	0	0	952	0	0	0	0	0	0	0	3325	0	0	0	0	0	0	0	0	1	0	0	403	0	34	0	0	0	0	0	0
27188_66	6	0	0	94	0	1	371	0	0	0	0	0	0	15	1	0	0	0	0	0	0	1	0	0	1	0	0	0	0	0	902	0	766	0	13	0	0	0	0	0	0	0	0	0	0	0	0	9	0
27188_67	6704	189	6155	1991	0	683	0	1698	797	0	0	28	0	72	96	512	1	124	0	846	0	0	545	155	52	0	0	0	12	29	400	0	281	2	105	0	45	474	1	5	0	0	8	0	165	0	0	0	738
27188_68	21925	7	46	9273	0	0	212	0	3828	0	0	0	0	0	155	6527	0	0	3	6	30	0	3	0	65	0	0	0	5	4	4	0	13	0	0	0	1	121	42	0	3	0	6	0	0	3	0	0	0
27188_69	166	324	974	184	0	48	0	31	108	0	0	0	0	0	17	3	0	6	0	25	31	0	41	0	1	0	0	0	63	12	18	0	0	0	16	1	25	353	0	1	17	4	1	0	13	0	0	28	0
27188_7	3	15760	2	31779	0	4770	6	1	256	0	0	42781	0	0	3	12097	0	13	0	6	0	0	0	2	0	0	0	0	0	0	0	0	0	0	13	2	0	445	300	0	0	0	0	0	0	0	0	0	0
27188_70	307	26	708	372	0	37	0	175	74	0	0	4	0	0	6	286	14	20	0	92	0	0	94	0	4	0	0	0	21	12	35	0	62	0	1	0	23	82	0	0	1	10	0	0	35	0	0	0	97
27188_71	116507	12425	0	184	0	0	169	10	273	0	0	2	0	0	1	0	0	2	0	0	219	0	0	0	1	0	0	0	856	0	0	0	0	0	0	0	0	3	0	0	104	0	10	0	0	0	0	1	0
27188_73	0	0	0	0	0	0	0	1	0	0	0	0	0	0	0	0	0	0	0	0	0	0	0	0	0	0	0	0	0	0	0	0	0	0	0	0	0	0	0	0	0	0	0	0	0	0	0	0	0
27188_75	189	0	76	47	0	705	0	8	497	2	0	0	0	0	10	50	0	2	0	1	586	45	2	0	2	0	0	1	20	0	4	0	1	0	0	0	1	43	1	0	23	0	0	0	0	0	0	1	0
27188_76	18	8	216	13946	0	0	1301	2	11	0	192	0	0	1	748	11244	2	3	0	1	415540	25538	2	0	20	1	0	0	9	13	0	0	2	1	1	0	0	34	691	0	16	0	12	0	0	7	0	0	13
27188_77	7	9	27	14	0	6	0	41772	179	0	0	0	0	0	2	9	1	7377	0	2	50	14	0	0	0	1	0	0	63	0	1953	0	1758	0	0	65	0	13	0	0	135642	0	434	0	0	0	0	63	0
27188_78	19541	480	16173	6396	0	1422	0	3971	1917	0	0	252	0	79	490	4959	469	540	0	2747	1905	0	1235	353	7	1	0	137	11	225	14	0	987	0	277	0	241	1776	57	3	509	0	0	0	255	0	0	5	0
27188_79	483	91	121	101	0	53	0	57	50	0	0	13	0	1	2	83	1	4	0	22	260	0	20	0	0	0	0	0	766	1	0	0	31	0	3	0	1	8	0	0	130	4	9	1	2	0	0	0	0
27188_81	0	0	0	0	0	1	1	0	0	0	0	0	0	0	0	0	0	0	0	0	0	0	0	0	0	0	0	0	0	0	0	0	0	0	0	0	0	0	0	0	0	0	0	0	0	0	0	0	0
27188_82	7	0	230	80	0	1	2	0	6	0	0	0	0	0	0	0	0	0	0	0	0	1	0	0	1	0	0	0	0	0	0	0	0	0	0	0	0	0	2	0	0	0	0	0	0	0	0	0	0
27188_83	10460	1	951	2263	0	37836	10	593	5637	0	9	3	0	3	75	2123	33	37	0	243	40389	1578	93	0	0	0	0	13	961	15	0	0	31	138	16	0	48	865	9	2	862	4	10	0	28	0	0	110	2
27188_84	3491	119	4293	2109	0	0	416	1643	575	0	0	26	0	52	86	188	109	99	0	760	0	0	501	0	0	556	0	97	23	2	0	0	346	307	112	15	52	925	1	0	1	299	2	0	116	2	0	0	818
27188_85	62900	0	7	16215	0	27281	0	2	596	0	0	0	0	1	359	18329	0	1	1	0	5	10659	1	0	16	0	0	0	12	0	0	0	1	0	1	0	0	19	0	0	2	0	0	0	0	0	0	0	11
27188_86	22	2	19	19	0	11	0	2	5	0	0	2	0	0	0	3	0	1	0	1	11	0	0	0	0	0	0	1	0	0	0	0	2	2	4	0	0	3	0	0	0	0	0	0	0	0	0	3	0
27188_87	6	4	0	6	0	6	0	0	1	0	0	0	0	0	1	1	0	0	0	0	2	0	0	0	0	0	0	0	2	0	0	0	0	0	0	0	0	0	0	0	0	0	0	0	0	0	0	0	4
27188_89	1	0	1	0	0	0	0	0	0	0	0	0	0	0	0	0	0	0	0	0	0	0	0	0	0	0	0	0	0	0	0	0	0	0	0	0	0	0	0	0	0	0	0	0	0	0	0	0	0
27188_9	3	0	0	3	0	1	1	5	4	0	0	0	0	0	0	1	0	0	0	0	0	0	0	0	0	0	0	0	0	0	0	0	0	6	0	0	0	1	1	0	0	0	2	0	0	2	1	1	0
27188_91	1379	0	20	6	0	6	0	1	41	41020	0	0	0	0	3	149	0	1	5	1	6	1	0	0	1	0	0	0	1	0	0	0	0	0	0	0	0	2	0	3	1	0	0	0	0	0	0	0	0
27188_92	202	12	740	207	0	122	0	25	180	28	1	0	0	0	10	167	0	2	1	32	22	0	5	0	0	22	0	1	0	4	0	0	2	2	0	0	5405	48	1	76927	275	0	7	1	4	13	0	0	0
27188_93	141415	24	155326	1266	0	499	0	197	190	0	0	1	0	4	5	57	1	8	24	81	0	0	34	0	11934	0	0	0	8	0	32	0	30	1	6	0	9	118	4797	1	4	5	0	2	2	0	0	0	55
27188_94	54513	1	7	1	0	0	0	0	0	1	0	0	0	0	0	1	0	1	0	1	0	0	0	0	3	1	0	0	0	0	1	0	0	1	0	0	0	0	0	9	0	0	0	0	1	0	0	1	0
27188_95	17	2	10	2	0	9	0	1	0	3	0	1	0	0	0	0	0	0	0	0	0	1	0	0	0	0	0	0	1	0	0	0	0	0	1	0	0	1	1	3	0	0	0	0	0	0	0	0	0
27462_1	57091	0	0	0	0	0	4990	0	291	0	0	6047	0	0	1	0	0	0	0	0	0	0	0	0	0	0	0	0	0	0	0	0	0	0	0	0	0	10	0	0	0	0	0	0	0	0	0	0	0
27462_10	30	15431	1	3191	0	88	0	0	41	0	0	4	0	1	0	2207	0	0	0	0	0	0	0	0	2	0	0	0	0	0	0	0	0	0	0	0	0	4	39	0	0	0	0	0	1	0	0	0	0
27462_11	1	4	0	2	0	0	47	0	12	1	0	0	0	1	1	0	5	0	3	1	1	0	0	0	0	0	0	2	23057	0	0	0	0	0	0	0	0	65	0	2	0	0	0	0	0	0	0	0	0
27462_12	1410	667	86	573	0	0	394	194	304	0	1	0	0	35	750	376	211	1	301	0	1	0	0	0	0	101	0	87	0	1	0	0	45	0	15	43	0	31	4	290	0	1	117	0	2052	0	0	0	276
27462_13	1978	0	0	0	0	0	0	0	72	0	1	0	0	0	0	0	3949	0	0	0	0	0	0	0	0	0	0	0	0	0	0	0	0	0	0	0	0	2	0	0	0	0	0	0	0	0	0	0	0
27462_15	6	42	5	8	0	0	0	2	2025	0	0	0	0	0	4	0	1	0	48706	0	0	1	0	0	0	0	0	0	0	0	0	0	0	0	0	0	0	155	0	0	0	0	0	0	1	0	0	0	0
27462_16	53	499	0	78	0	22	0	6	2520	0	0	0	0	4	2	19	0	1	0	0	2	0	0	0	0	0	0	1	61	0	0	0	0	11	27	0	0	915	0	54	0	0	0	0	3	0	0	0	0
27462_17	7864	0	6540	2497	0	0	2204	1750	298	0	0	0	0	0	1	2913	0	0	0	0	0	0	0	0	0	0	0	0	0	0	0	0	0	0	0	0	0	5	0	0	0	0	0	0	0	0	0	0	0
27462_18	2	20	1	11	0	3	0	0	0	0	0	0	0	0	0	1	1	0	1	0	0	0	0	0	1	0	0	0	0	0	0	0	0	0	4	0	0	1	0	1	0	0	0	0	2	0	0	0	1
27462_19	1	0	0	48	0	1793	0	0	133	0	0	0	0	0	208	3	0	0	0	0	0	111	0	0	1751	713	0	0	0	0	0	0	0	0	0	0	0	0	619	0	0	0	0	0	0	0	0	0	0
27462_2	1275	1081	1	2007	0	0	10336	0	10	0	0	0	0	0	372	14	2	0	0	0	0	2	0	0	8	0	0	0	1	0	0	0	0	0	0	0	1	0	42	0	0	0	0	0	0	0	0	0	0
27462_20	4275	0	0	0	0	0	1247	0	10	1	0	0	0	0	0	0	0	0	0	0	0	0	0	0	1	0	0	0	0	0	0	0	0	0	0	0	1	4	0	0	0	0	0	0	0	0	0	0	0
27462_21	5541	23296	0	104	0	0	0	0	0	0	0	0	0	0	0	368	0	1	0	0	0	0	0	0	0	0	0	0	0	0	0	0	0	0	0	0	0	2	232	2	0	0	0	0	0	0	0	0	0
27462_22	2	0	1	1061	0	0	1511	0	52	0	0	0	0	0	16	1123	6	3100	0	0	0	2299	0	0	0	0	0	0	0	0	0	0	0	0	0	0	0	3	0	1	0	0	0	0	0	0	0	0	0
27462_23	0	1043	126	65	0	9	607	0	178	0	10016	275	0	0	4	24	0	0	753	0	75	0	0	0	225	0	0	0	1	0	0	0	0	0	0	0	0	2	1	0	0	0	0	0	0	0	0	0	5
27462_24	2389	0	0	0	0	115	0	0	5	0	0	0	0	0	80	0	0	0	0	0	0	0	0	0	0	1	0	0	0	0	0	0	0	0	0	0	0	4	0	0	0	0	0	0	3510	0	0	0	0
27462_25	4118	17489	1017	7281	0	3780	0	1099	2371	1	1	5	0	459	1849	4382	3262	0	902	121	393	3	0	0	0	122	0	416	0	0	40	0	0	0	111	362	127	4089	23	905	0	0	364	0	6225	79	0	0	0
27462_27	59	11	4	29189	0	1	15	45	1365	0	0	0	0	21	19	32358	113	0	292	12	24	59104	0	0	1	1	0	3	0	0	0	0	0	6	2	13	10	1199	0	137	27	1	8	0	95	0	0	1	0
27462_28	552478	0	0	0	0	11	34381	4	120	0	0	0	0	2	2	1	1	0	0	0	0	5	0	6	0	0	0	0	0	0	0	0	0	0	2	0	0	244	0	6	0	0	0	0	0	0	0	0	0
27462_29	20	103	3	26	0	19	0	4	24	0	0	0	0	0	12	35	3	0	3	0	1	2	0	2	0	23	0	1	0	0	0	0	0	0	0	0	0	45	0	0	0	0	0	0	7	0	0	0	0
27462_3	2	16	3	22	0	18	52859	7	28582	0	0	0	0	10	4	26	12	0	0	0	0	0	0	0	0	0	0	0	1	1	0	0	0	1	31	1	8	367	0	41	0	0	0	0	2	0	0	5	0
27462_30	29091	789	52	417	0	11415	2	17	7708	20	0	0	0	30	150	75	287	0	0	5	11	0	0	0	0	5	0	0	0	0	0	0	0	8	2	22	0	179	0	85	2	0	0	0	218	0	0	7	0
27462_31	914	1	0	1	0	0	0	0	3	0	0	0	0	0	0	0	0	0	0	0	0	1	0	0	0	0	0	0	0	0	0	0	0	0	0	0	0	0	0	1	0	0	0	0	1	0	0	0	0
27462_32	2	0	595	281	0	4587	6	0	2068	9	0	0	0	0	1193	960	0	0	30835	0	0	0	0	0	0	0	0	0	0	0	0	0	0	0	0	0	0	1	0	0	0	0	0	0	0	0	0	0	0
27462_33	19	22	1	7	0	29056	24	3	6784	0	0	17	0	15890	472	1	3	0	4	0	23	0	0	0	0	0	0	0	0	0	0	0	0	0	1	0	0	47	0	3	0	0	0	0	7	0	0	0	233
27462_34	93	58	5	92	0	7313	0	35	7464	0	1	0	0	19	22435	77	194	0	20	0	31	0	0	0	2	1	0	10	0	0	15	0	0	0	1	5	0	309	0	62	0	0	8	0	143	0	0	4	0
27462_35	69	0	16924	0	0	0	13	33790	138	0	0	0	0	0	11	0	0	0	1	0	0	0	0	0	0	0	0	0	1	0	0	0	0	0	0	0	0	4	0	1	0	0	0	0	0	0	0	0	0
27462_36	1398	4580	186	1612	0	1028	0	388	16624	0	495	75	0	53	5293	287	120	0	527	38	2	0	0	0	0	24	0	1	0	0	40	0	0	0	13	0	0	1517	0	615	40	2	220	0	2046	0	0	130	0
27462_37	7946	8897	2	331	0	17	8510	0	73	0	71243	1507	0	0	358	179	0	0	0	0	412	0	0	0	0	0	0	0	0	0	0	0	0	0	0	0	0	12	28	0	0	0	0	0	2	0	0	0	6
27462_39	1308	6943	269	2196	0	1	536	207	552	0	217	0	0	89	547	192	69	0	606	0	2	1	0	0	12	0	0	157	7076	0	94	0	84	0	7	325	0	1642	7	508	0	2	0	0	1994	2	0	0	0
27462_4	257	0	2	7	0	5616	0	0	43010	1	0	0	0	0	556	3	0	0	0	0	0	18	1	0	0	0	0	0	1	48434	0	0	0	0	1	0	1	45	0	3	0	0	0	0	1	0	0	0	3
27462_40	12	202	8	83	0	7	0	0	2	0	0	0	0	0	1	0	3	0	0	0	0	0	0	0	0	0	0	0	0	0	0	0	0	0	21	0	0	34	0	0	0	0	0	0	19	0	0	0	0
27462_41	10	2	31261	16679	0	0	0	3	1514	0	0	0	0	0	1	7	1	0	2	0	0	0	0	0	0	0	0	0	0	0	0	0	0	0	2	1	0	117	160	0	0	0	0	0	5	0	0	0	2
27462_42	153	607	29011	322	0	325	1	76	1503	0	0	4	0	30	18	269	220	0	29	7	0	0	0	0	6218	3	0	3	0	0	0	0	0	2	10	46	3	458	16076	136	0	0	20	0	193	0	0	0	41
27462_43	420	2557	75	803	0	0	130	176	35783	1134	1	8	0	156	104	97	186	6	1	19	41	0	21	0	0	7	0	142	0	0	162	0	88	0	1	395	8	3306	1	231	1	0	7	0	350	13	0	0	0
27462_44	305	1	0	3520	0	2390	0	0	515	4	0	0	0	0	3	1357	14	1	0	0	0	0	0	0	51	0	0	0	0	0	3658	0	6816	0	0	0	0	15	0	0	0	0	0	0	0	0	0	0	2
27462_45	115339	27	3	6	0	9	0	4	1336	0	0	0	0	0	10	2	8	0	6	0	0	0	0	0	0	1	0	2	0	0	0	0	11	0	5	0	0	384	0	10	0	0	0	0	1	0	0	0	8
27462_46	2340	6695	433	2839	0	0	1230	725	951	0	968	2	0	69	1407	2582	357	0	530	0	8	2	0	0	0	0	0	720	0	6	0	0	173	0	7	71	0	2537	4	1085	65	0	102	0	4830	0	0	0	0
27462_47	1074	1	2	1718	0	267	0	20	7	0	1	0	0	0	0	1806	0	0	0	0	1	0	0	0	0	1344	0	0	0	15851	0	0	0	0	0	0	0	8	64	0	0	0	0	0	0	0	0	0	0
27462_48	1	23121	0	97	0	0	24	0	0	1	0	0	0	0	0	109	0	0	0	0	0	0	0	0	0	0	0	0	0	0	0	0	0	0	0	0	0	17	4	0	0	0	0	0	1	0	0	0	0
27462_49	5131	1	1	1832	0	0	12	310	31	9130	0	0	0	0	0	881	0	0	4	0	0	0	0	0	12	0	0	1	0	0	3	0	88	0	0	0	0	1	73	0	0	0	0	0	0	0	0	0	0
27462_5	3	0	4407	897	0	12	10452	0	2058	0	0	0	0	0	2196	342	0	0	0	0	0	0	0	0	0	0	0	0	0	2	0	0	0	0	0	0	17446	3	0	0	0	0	0	0	17	0	0	0	1
27462_50	0	134733	0	19774	0	1	2082	0	32	0	0	20692	0	0	8	8124	0	0	1	0	0	0	0	0	2332	0	0	1	0	0	0	0	0	0	0	0	1	12	0	1	0	0	0	0	0	0	0	0	0
27462_51	0	1	4	2	0	0	1	44	229	1	0	0	0	0	0	1	0	0	0	0	0	0	0	0	1	5454	0	0	10827	0	0	0	0	0	0	0	0	0	0	0	0	0	0	0	0	0	0	0	0
27462_52	1	20481	4	12763	0	2	1441	2	1266	0	0	1	0	0	10	4982	0	0	0	0	0	0	0	0	90	0	0	0	0	1	0	0	0	0	0	0	0	12	193	2	0	0	0	0	0	0	0	0	0
27462_53	133	389	281	192	0	2	589	99565	1531	0	0	0	0	0	56	36	6	0	0	1	134	5	660	0	0	5	0	0	0	0	0	0	0	0	70	9	33	151	3	9	0	0	0	0	92	1	0	0	0
27462_54	13	33	2	9	0	4	1	1	7	0	0	0	0	8384	2	18	2	0	3	0	0	0	0	0	0	0	0	35695	0	0	0	0	0	0	0	0	0	6	0	1	0	0	0	0	3	0	0	0	0
27462_55	6	1	35811	5	0	7674	2	1	1	0	0	6673	0	2	0	116	0	0	0	0	0	2	0	0	12218	1	0	1	0	0	0	0	0	0	0	0	0	46	1	5	0	0	0	0	1	0	0	0	0
27462_56	4660	1	1193	3	0	437	0	2	40	6	0	0	0	0	0	0	0	0	16888	0	0	0	0	0	0	0	0	1	0	0	0	0	0	0	4780	0	0	1	0	0	0	0	0	0	0	0	0	0	0
27462_57	1268	79	5	32	0	0	7	5	65	0	0	1	0	1	12	10	8	0	7	3	7	0	0	0	1	0	0	0	0	0	0	0	0	2	2	1	0	6	0	11	0	0	5	0	31	1	0	0	0
27462_58	2	835	2	567	0	3882	15	0	195	3	0	0	0	0	119	217	0	0	0	0	0	0	0	0	0	0	0	0	1	0	0	0	0	0	0	0	0	0	0	0	0	0	0	0	2	0	0	0	0
27462_59	94	0	4869	0	0	3	5895	24	227	0	1	1	0	0	0	0	0	0	0	0	0	0	0	0	0	0	0	0	0	0	0	0	0	0	0	0	0	21	0	2	0	0	0	0	1	0	0	0	0
27462_6	2	6	2	2	0	11821	0	1	1307	0	32299	0	0	0	2	0	1	0	0	0	321	0	0	0	1	0	0	0	0	0	0	0	0	0	2	0	0	9	0	2	0	0	783	0	1	0	0	0	1
27462_60	1	2157	1	367	0	546	0	0	6	0	1	0	0	0	6	212	0	0	0	0	0	0	0	0	146	0	0	1	0	0	0	0	0	0	0	0	0	8	0	1	0	0	0	0	0	0	0	0	6894
27462_61	1908	14979	389	8788	0	7	6135	620	1581	0	0	136	0	213	969	5421	3213	0	888	45	2	4	0	0	51	0	0	19	0	0	0	0	52	42	21	189	0	1078	0	2015	0	0	167	0	4183	0	0	0	805
27462_62	24480	111	1	35	0	0	508	1	83	0	0	0	0	1	4	6	30482	0	0	0	1	0	0	0	0	1	0	1	0	0	0	0	0	0	0	0	0	21	0	2	0	0	0	0	0	0	0	0	0
27462_63	96	54	18	42	0	1	18572	7	1152	0	0	4	0	0	8	55	50130	0	6	0	0	0	0	0	0	0	0	0	0	0	1	0	0	0	0	0	6	226	0	10	0	0	1	0	41	1	0	0	5
27462_64	3	6	1	0	0	0	24308	0	403	0	0	0	0	0	0	0	53710	0	0	0	0	0	0	0	0	0	0	0	0	0	0	0	0	0	0	0	26718	5	0	0	0	0	0	84	0	18927	0	0	0
27462_65	13	14	27378	7956	0	0	2779	21	19317	0	0	0	0	4	0	9620	14	0	3	1	34	0	34	0	5	0	0	1	0	0	1	0	1	1	0	1	4	264	2	15	0	0	3	0	3	0	0	0	0
27462_66	0	0	13654	1057	0	0	6	962	22	1	0	0	0	0	0	18	2	0	1	0	1	267	0	0	2508	0	0	0	0	6	0	0	0	0	0	1	0	84	2	4	0	0	0	0	5	0	0	0	1
27462_67	31885	8664	2	1425	0	0	35	0	35	0	0	0	0	0	0	695	1	0	0	0	0	0	0	0	21	0	0	0	0	140	0	0	0	0	0	0	0	1	0	0	0	0	0	0	0	0	0	0	0
27462_68	7	5	0	2	0	30	7229	1	325	0	0	0	0	0	889	1	1571	0	7	0	1	0	0	0	0	0	0	0	0	0	0	0	0	0	2	0	0	47	0	0	0	0	0	0	4	0	0	0	0
27462_69	177	434	25	159	0	151	0	33	94	3	11	0	0	11	74	19	162	945	0	3	0	0	5	0	1	2	0	2	7	0	1	0	1	0	1	4	0	50	0	58	0	112	7	0	264	0	0	0	6
27462_7	29040	0	21474	83	0	0	0	0	0	0	0	0	0	0	0	76	0	0	0	0	0	0	0	0	604	0	0	0	0	0	0	0	0	0	0	0	0	7	880	0	0	0	0	0	0	0	0	0	0
27462_70	217	1142	4	319	0	16178	2	91	318	0	32	0	0	7	434	328	21	0	83	1	0	0	0	0	1	4	0	4	0	0	0	0	0	11	440	0	27550	116	2	96	4	0	13	0	638	0	0	4	0
27462_71	1	3	1097	6221	0	0	147	0	37	0	0	32597	0	0	1	2450	1	0	0	0	0	1	0	0	110	0	0	0	0	0	0	0	0	0	0	0	0	17	0	0	0	0	0	0	0	0	0	0	0
27462_72	92012	0	0	1	0	0	4	0	0	0	0	0	0	0	0	0	11	0	0	0	0	0	0	0	0	0	0	0	0	0	0	0	0	0	0	0	5	0	0	0	0	0	0	0	0	4	0	0	0
27462_73	0	4	0	1	0	0	17	0	0	0	0	0	0	0	0	0	3068	691	0	0	0	0	0	0	0	0	0	0	0	0	0	0	0	0	1	0	8110	3	1	1882	26	0	0	0	1	0	0	0	0
27462_74	38	732	1726	227	0	0	1008	12	8	1	0	1	0	16	7	25	9	14469	0	0	0	1	0	0	1	0	0	0	0	0	2	0	0	1	0	0	0	23	0	1	0	0	1	0	10	0	0	0	0
27462_75	4	13592	0	140	0	0	318	0	593	0	0	0	0	0	60	3920	0	0	0	0	0	0	0	0	0	0	0	0	0	0	0	0	0	0	0	0	0	5	4034	0	1	0	7786	0	0	0	0	0	0
27462_76	16805	0	0	1	0	1	984	0	68	0	13729	0	0	0	46	0	0	1	0	0	264	0	0	0	0	68	0	0	0	0	0	0	0	0	0	0	900	4	0	0	0	0	0	0	0	0	0	0	1
27462_77	3619	668	24	205	0	0	143	9	778	1	0	2	0	5	145	28	14	1	1	0	10	2	6	0	0	0	0	8	0	0	0	0	0	16	1	16	4	262	1	34	0	0	0	0	209	6	0	0	0
27462_78	2	1	35201	3815	0	0	44	29	12	0	0	0	0	0	0	4559	1	0	0	0	0	0	0	0	0	0	0	2	0	0	0	0	0	0	3	0	0	23	6978	2	0	0	0	0	2	0	0	1	0
27462_79	147	618	33	194	0	73	0	55	76	0	1	7	0	18	90	27	28	0	48	13	39	0	0	0	0	4	0	18	0	0	0	0	0	7	1	30	0	16	0	98	0	0	9	0	236	0	0	2	0
27462_8	0	0	985	7138	0	0	7246	0	88	0	0	0	0	0	80	476	0	0	0	0	1	35105	0	0	0	0	0	0	99	5	0	0	0	0	0	0	0	7	71	0	0	0	0	0	0	0	0	0	0
27462_80	3	0	4	9953	0	56582	0	0	492	0	0	0	0	0	1384	4321	0	0	0	0	0	1	0	1	0	0	0	0	0	0	0	0	0	0	0	1	0	26	119	3	0	0	0	0	0	0	0	0	0
27462_81	0	7275	2	2231	0	269	0	244	4	0	0	0	0	0	4	163	0	7	498	0	2	16	1	0	0	0	0	0	0	0	765	0	717	1	0	0	216	2	26	303	0	0	0	0	0	2	168	5	26
27462_82	7146	0	0	0	0	0	11	0	6	0	0	0	0	0	20	0	3	0	0	0	0	0	0	0	0	0	0	0	0	5	1	0	16	10051	0	0	7	1	0	0	0	0	0	0	0	0	0	0	0
27462_83	204	79	17	38	0	0	293	38	69	2	0	8	0	0	65	51	265	0	4	1	0	0	0	0	1	7	0	3	0	0	16	0	10	0	0	3	7	25	0	34	0	0	6	0	118	0	0	0	10
27462_84	827	491	161	455	0	0	208	189	192	0	0	25	0	22	403	400	191	0	215	38	111	0	0	0	0	0	0	75	0	0	0	0	0	1	9	20	0	0	4	102	0	1	28	0	1433	0	0	26	0
27462_85	4667	13	1	7	0	55	27777	0	52	1	0	0	0	1	75	8	1	0	1	0	1	0	3	0	0	656	0	0	0	0	0	0	0	0	1	0	0	63	0	61416	0	0	0	0	2	13	0	0	1
27462_86	0	4380	9716	455	0	0	28	1	0	0	0	0	0	0	0	195	0	0	0	0	0	0	0	0	0	0	0	0	0	0	0	0	0	0	0	0	0	0	19	1	0	0	0	0	0	0	0	0	0
27462_87	113518	381	33	102	0	0	60	24	19	1	8	0	0	2	11	74	4	0	626	1	0	0	1	0	0	71	2	1	1	0	0	0	8	0	88	1	20	282	1	0	0	0	34	1	4	0	0	0	0
27462_88	108	0	4	1168	0	3	8321	31	34541	0	0	0	0	23	4143	456	34	0	63	14	40	60897	0	0	0	3	0	21	0	0	0	0	0	8	2	27	4	1465	7	109	0	0	0	3	229	0	0	8	0
27462_89	1098	4712	273	2429	0	1	590	663	279	0	1	0	0	151	752	181	69	0	180	79	249	1	2	0	22	0	0	99	0	0	0	0	0	18	12	225	0	660	0	492	0	0	93	0	1929	17	0	60	0
27462_9	2	2	185	0	0	9	10144	0	7	0	0	0	0	0	2587	0	0	0	0	0	0	0	0	0	0	0	0	0	0	0	0	0	0	0	0	0	0	2	0	0	0	0	0	5344	0	0	0	0	0
27462_90	2	9	1	6	0	0	17	0	9	0	0	0	0	0	1	0	0	0	0	0	0	0	0	0	0	0	0	0	0	0	0	0	0	0	0	0	0	8	0	0	0	0	0	0	1	0	0	0	0
27462_91	0	192	0	0	0	0	10414	0	1037	0	0	0	0	0	10	1	0	0	0	0	0	0	0	0	0	0	0	0	0	0	0	0	0	0	0	0	0	13	0	1	0	0	0	0	0	0	0	0	0
27462_92	1	0	1	0	0	253	5	30512	2	0	0	0	0	3148	1	0	0	1007	1	0	0	2	0	0	0	1	0	0	0	0	0	0	0	0	0	0	0	1	1	0	0	0	0	0	0	0	0	0	0
27462_93	248	377	31	225	0	5565	3	64	6926	0	0	0	0	13	1259	6	37	1	57	13	47	0	2	0	0	5	0	1	0	0	0	0	0	10	4	9	0	342	0	249	0	0	36	0	356	0	0	0	0
27462_94	317	579	89	271	0	1	165	97	146	0	0	0	0	0	263	174	1	0	186	26	65	0	0	0	0	0	0	28	0	0	2	0	0	41	1	33	0	9	0	100	1200	1	30	0	673	0	0	7	0
27462_95	2898	54	9	46	0	1293	0	35	75	0	1	0	0	8	119	29	195	0	17	5	10	0	0	0	0	11	0	9	0	0	0	0	0	2	2	3	0	11	0	24	0	0	14	0	155	0	0	5	0
27464_1	347	1	0	0	0	0	2	2	41	0	0	0	0	0	0	0	0	0	0	0	0	0	4	0	0	2	0	0	61142	674	0	0	0	5	3	0	0	95	0	0	0	0	0	0	0	1	0	1	0
27464_10	19	11768	617	197	0	29	0	0	30	0	0	0	0	0	0	63	0	0	0	0	0	0	4	0	2	0	0	0	0	0	1	0	0	18	14	0	2895	1	0	0	0	1	0	2	0	0	474	349	0
27464_11	118	0	1	19940	0	36041	0	0	1873	0	0	1	0	0	962	0	10	0	0	0	0	21629	8	5	70	0	0	2	0	0	14	0	0	0	0	877	0	410	119	139	0	0	0	0	0	0	0	1	0
27464_14	133	820	65	70	0	0	2552	132	241	0	0	0	0	0	0	0	0	0	0	0	0	0	0	0	0	0	0	0	0	0	0	3	0	0	0	0	0	0	0	0	0	0	0	0	0	0	0	0	47
27464_16	744	120	0	0	0	0	171	0	0	0	0	0	0	66	0	0	0	0	0	0	0	0	0	0	59	671	0	0	0	0	0	0	0	0	0	0	0	38	0	0	0	0	0	0	0	0	0	0	0
27464_17	0	2966	12	109	0	20808	1	0	14	0	0	2602	0	0	220	2	0	0	0	0	20	0	0	0	45	0	0	0	0	0	0	3	0	0	0	0	1	107	5	0	0	0	0	0	0	0	0	0	0
27464_18	11	0	35656	6888	0	408	0	1	218	0	0	0	0	0	0	0	18	0	0	0	73	0	1	0	0	0	0	0	0	0	1	3	0	1	0	0	0	172	0	16	0	0	0	0	0	0	0	3	1
27464_20	1033771	15	31	2	0	3306	3	0	8605	0	0	0	0	0	1027	5	0	0	0	0	0	0	0	0	0	0	0	0	0	20	0	1025835	0	0	1	0	0	59	0	1	0	0	0	0	0	90	0	0	0
27464_22	18	1	2	0	0	0	0	0	0	0	0	1	0	0	0	0	0	0	0	0	0	0	0	0	0	0	0	0	0	0	0	16	0	0	0	0	0	0	0	0	0	0	0	0	0	0	0	0	0
27464_23	67661	0	6268	21	0	2	0	0	60	0	0	16191	0	0	116	0	0	0	0	0	0	0	0	0	270	0	0	0	0	0	1	7	1	0	0	0	0	2	340	0	0	0	0	0	0	0	0	0	0
27464_24	6	0	4917	0	0	0	176	0	1	0	0	1	0	0	16	0	0	0	0	0	0	0	0	0	0	0	0	0	0	0	0	2	0	0	0	0	0	0	0	0	0	0	0	0	0	0	0	0	0
27464_25	0	622	0	8	0	0	275	16315	67	0	0	0	0	0	13443	4	0	0	0	0	0	0	0	0	0	0	0	0	0	0	0	0	0	0	55	0	0	1	0	3014	0	0	0	0	0	0	0	0	0
27464_26	0	0	526	709	0	14	27446	0	114	0	0	4374	0	0	105	24	0	0	0	0	0	0	21944	0	0	0	0	0	0	0	0	0	0	0	0	0	0	1	0	95	0	0	0	0	0	0	0	0	0
27464_29	0	0	0	0	0	331	0	0	352	0	0	0	0	0	0	0	0	0	0	0	0	0	0	0	0	0	0	0	0	0	0	0	0	0	0	0	0	82	0	0	0	0	0	0	0	0	0	0	0
27464_3	0	0	1	0	0	0	0	0	0	0	0	0	0	0	0	0	0	0	0	0	0	0	0	0	0	0	0	0	0	0	0	0	0	0	0	0	0	0	0	0	0	0	0	0	0	1	0	0	0
27464_30	4644	15	8792	3373	0	8	0	0	3907	0	0	0	0	0	0	0	0	0	0	0	9	0	0	0	0	0	0	0	0	0	0	0	0	1	0	0	0	1341	28	8	0	86	23	0	0	0	0	0	0
27464_31	87	0	0	0	0	0	0	0	0	0	0	0	0	0	0	0	0	0	0	0	0	0	0	0	0	0	0	0	0	0	0	0	16741	5920	0	0	0	3	0	1	0	0	0	0	0	0	0	50	0
27464_32	4	0	2692	4	0	33	0	2	22	1	0	1	0	0	0	0	0	0	0	39057	0	1	1	0	0	0	0	0	0	0	0	1	0	2	0	0	0	0	0	0	0	0	0	0	0	0	0	0	0
27464_33	0	0	46913	7	0	0	6	0	10	0	0	818	0	0	52	0	0	0	0	1	0	0	0	0	0	0	0	0	0	0	0	0	0	0	0	0	0	4	0	0	0	0	0	0	0	0	0	0	0
27464_34	0	0	7	0	0	0	0	0	12	0	0	0	0	0	0	0	0	0	0	1	0	0	0	0	0	0	0	0	0	0	0	0	0	0	0	0	0	9	0	1	0	3	0	1	0	0	0	0	0
27464_36	156	0	2250	754	0	0	13	0	2	15690	0	0	0	0	44	303	0	0	3	0	0	0	4856	0	6	668	0	0	0	0	0	0	0	0	0	0	0	0	13	0	0	0	0	0	0	0	0	0	0
27464_38	12239	4344	1	216	0	0	4901	501	16	0	0	0	0	0	227	8	0	0	0	0	0	0	0	0	3225	0	0	0	0	0	0	0	0	0	0	0	0	0	1165	1	0	0	0	2523	0	0	0	0	0
27464_39	0	14317	0	83	0	0	16600	0	111	0	0	0	0	0	175	184	0	0	0	0	0	0	0	0	909	0	0	0	0	0	0	0	0	0	0	0	0	7	8598	0	0	0	0	0	0	0	0	0	0
27464_4	0	6962	0	207	0	0	4066	0	509	0	0	0	0	0	10	5	0	0	0	0	0	0	1	0	0	0	0	0	0	0	0	0	0	0	0	0	0	1	0	0	0	0	0	0	0	14103	0	0	0
27464_40	0	1808	0	360	0	0	18289	0	16	0	0	0	0	0	330	4	0	0	0	0	0	0	0	0	0	178	0	0	0	0	0	0	0	0	0	0	0	9	6	40445	0	0	0	0	0	0	0	0	0
27464_41	0	0	0	1	0	0	0	0	15	0	0	0	0	94	0	0	0	0	0	0	0	0	0	0	0	0	0	0	0	0	0	0	0	0	0	0	0	0	0	0	0	0	0	0	0	0	0	0	0
27464_42	0	17139	0	11004	0	0	303	0	34	0	0	23869	0	0	0	2	0	39	0	23	0	0	0	0	2	0	0	0	0	0	0	0	0	4	0	0	0	23	76	1	0	0	20	0	0	0	0	0	0
27464_43	0	0	8	13	0	0	2582	0	0	0	3	0	0	4	922	0	0	0	0	126746	0	0	0	0	0	0	0	0	0	0	0	0	0	0	10	0	0	73	0	0	0	0	0	0	0	0	0	0	0
27464_44	838	7	0	0	0	0	4	0	1012	0	110145	3	0	0	295	0	16	0	0	0	693	0	1	2	0	0	0	0	2	0	0	0	0	0	0	0	0	34	0	3	0	0	0	0	0	0	0	0	2
27464_45	0	121	0	1	0	0	25	0	0	0	0	1	0	0	4	3	0	0	0	0	0	0	0	0	0	0	0	0	0	0	0	0	0	0	0	0	0	0	0	0	0	0	0	0	0	0	0	0	0
27464_46	1	74714	5	349	0	1	13835	0	3	0	0	0	0	0	1210	943	0	0	0	0	0	0	0	0	0	1	0	0	0	0	30	0	12	0	0	0	3	369	0	58	0	51	4	2	0	1	0	0	0
27464_47	1	10	0	0	0	0	4	0	0	0	0	1	0	0	0	0	0	0	0	0	0	0	0	0	0	0	0	0	0	0	0	0	0	0	0	0	0	0	0	0	0	0	0	0	0	0	0	0	0
27464_49	1	15509	0	1592	0	0	12045	0	4759	0	0	0	0	0	91	1	1	0	0	0	1	1	0	0	1	0	0	0	0	0	0	0	0	0	0	0	0	26	0	1	0	0	0	0	0	0	0	1	0
27464_5	762	0	0	0	0	0	13	0	79	0	0	0	0	0	7	0	0	0	0	0	0	0	0	0	0	0	0	0	0	0	0	0	0	0	0	0	0	2	0	0	0	0	0	0	0	0	0	0	0
27464_51	18458	0	2	0	0	2	3	2	157	0	0	0	0	0	0	0	2516	0	0	0	0	0	0	0	0	0	0	0	0	0	1	0	1	0	0	0	0	4	0	0	0	0	0	0	43	0	0	0	0
27464_52	0	0	4240	397	0	0	870	12825	43	0	0	0	0	0	22	424	0	252	0	0	0	0	0	0	0	0	0	0	0	0	0	0	1	0	0	0	0	6	0	0	0	0	0	0	0	0	0	0	0
27464_54	1	1	2	0	0	0	0	0	0	0	0	0	0	0	0	0	0	0	0	0	6	0	0	36	1	0	0	0	0	0	1	0	0	0	0	12	0	0	3	0	0	0	0	0	0	0	0	0	0
27464_56	3	0	1	0	0	1	0	0	1	0	0	0	0	0	0	0	0	0	0	0	0	0	0	0	0	0	0	0	0	0	3	2	4	0	0	0	0	0	0	0	0	0	0	0	0	0	0	3	0
27464_57	0	2	0	0	0	2	0	0	0	0	0	0	0	0	0	0	0	0	0	0	0	0	0	0	0	0	0	0	0	0	94	0	0	0	0	0	0	0	0	0	0	0	0	0	0	0	0	92	0
27464_58	1	4325	1	0	0	72	1	1	1	0	0	0	0	0	75	0	0	0	0	0	0	0	0	0	0	1	0	0	0	8	67166	0	412	0	0	0	0	9	0	0	0	8	0	1	0	0	0	60934	0
27464_59	1	0	0	0	0	49363	294	0	4332	0	0	0	0	0	0	0	0	0	0	0	0	0	0	0	0	0	0	0	0	0	266	0	112578	5	0	0	0	23	0	0	0	0	0	0	0	0	0	192	0
27464_60	13	1001	2	1414	0	0	6468	2	0	0	0	0	0	0	25	22	0	0	0	0	0	3	0	0	13	0	0	0	0	0	1	0	1	0	0	0	0	1	8	0	0	0	0	0	0	0	0	0	0
27464_61	2407	33	102	89	0	2156	1	33	278	0	0	0	0	0	15	29	3	0	0	29	0	0	0	0	0	0	0	0	10	52260	0	0	0	0	0	0	0	20	0	4	0	0	0	0	0	0	0	0	20
27464_63	9	0	19	3	0	0	3	0	0	0	0	0	0	0	0	0	4	0	0	0	0	0	0	0	0	0	0	0	0	0	0	0	0	0	0	0	0	0	0	0	0	0	0	0	0	8	0	0	0
27464_64	10472	0	16970	1788	0	2	5725	0	139	0	0	0	0	0	17	0	0	0	0	0	0	0	0	0	0	0	0	0	0	0	0	0	0	0	0	0	0	35	14	0	0	0	0	0	0	0	0	0	0
27464_65	1	0	12	29	0	1325	2	0	592	0	0	6	0	0	0	0	0	0	0	0	0	0	0	0	0	0	0	31055	0	0	0	0	0	0	0	0	0	26	0	1	0	0	0	0	0	36743	0	0	0
27464_66	69834	6	2	0	0	0	939	3	716	0	0	0	0	2	0	0	9	1	0	0	0	0	0	0	0	5	0	0	0	0	3	0	0	0	0	0	0	651	0	20	0	0	0	0	0	0	0	2	0
27464_67	3	0	0	0	0	1	1	465	0	0	1	0	0	0	2	0	1	0	0	6531	0	0	0	0	0	0	0	0	0	0	0	0	0	0	0	0	0	0	0	1	0	0	0	0	0	0	0	0	0
27464_68	22	0	10236	0	0	1	0	0	62	0	0	0	0	0	1352	9	4957	0	0	0	0	0	0	0	2	0	0	1	0	279	0	4	0	0	0	0	0	2	1	0	0	0	0	0	0	0	0	0	0
27464_7	0	441	0	0	0	1	1206	0	8	0	64	0	0	1102	8	0	0	0	0	0	22751	0	2	0	0	0	0	0	0	0	0	0	0	0	0	0	0	1	0	0	0	0	0	0	0	0	0	0	2
27464_70	117198	12	3	0	0	16803	0	0	929	0	0	1	0	0	5	2	0	0	0	0	0	0	0	18	0	4	0	0	0	1	1	0	46	0	0	0	0	191	0	2	0	14	0	2	0	1	0	1	0
27464_72	84236	0	1	0	0	1	0	0	0	0	0	0	0	0	0	0	0	0	0	0	0	0	0	0	0	0	0	0	0	0	0	0	0	0	0	0	0	2	0	0	0	0	0	0	0	0	0	0	0
27464_73	209	24	368	126	0	0	44	76	0	0	0	0	0	0	45	33	0	0	21	0	0	0	1	0	0	0	0	0	0	0	0	0	0	2	0	86	0	0	0	5	0	0	0	0	0	0	0	0	35
27464_74	0	10	0	13	0	13	0	0	0	0	0	0	0	0	0	0	0	0	0	0	0	0	2	0	0	0	0	0	0	0	0	0	0	0	0	0	0	0	0	0	0	0	0	0	0	0	0	0	0
27464_75	7	0	13627	11942	0	0	29	0	743	0	0	0	0	0	100	12	0	0	0	0	0	0	0	0	36	1	0	0	0	0	0	0	0	0	35	0	0	23	80	0	0	0	0	25844	0	0	0	0	0
27464_77	0	1	3	0	0	0	0	16	0	0	0	0	0	0	0	0	0	0	0	0	0	0	0	0	0	0	0	0	0	0	0	0	0	0	0	0	0	36	1	0	0	54	20	0	0	0	0	0	0
27464_78	3	26665	531	10264	0	0	1385	0	71	0	0	0	0	0	44	76	0	0	3	0	0	0	0	2	14	0	0	0	0	0	0	0	0	0	0	0	0	7	100	0	0	1477	0	0	0	0	0	0	0
27464_79	0	0	0	1	0	752	0	0	4927	0	0	0	0	0	0	0	0	0	0	0	0	0	2	0	0	0	0	0	0	0	0	0	0	0	0	0	0	0	0	0	0	0	0	0	0	0	0	0	0
27464_8	0	19	50070	9512	0	0	2867	0	487	0	0	0	0	0	2	3749	0	0	0	2	3	7561	340458	0	180	326	0	0	3	0	0	4	0	0	0	0	0	12	0	0	0	0	0	0	0	2	0	0	0
27464_80	7	2	40284	7836	0	0	2267	0	426	0	0	0	0	0	0	3016	0	0	0	0	0	0	325006	0	151	312	0	0	2	0	0	2	0	1	0	0	0	8	0	1	0	0	0	0	0	0	0	0	0
27464_82	2	1	71093	53	0	2	4897	0	0	0	0	64	0	0	1	24	0	0	0	0	0	0	5	4	1	1824	0	0	0	0	1	0	0	0	3	0	1	9	0	3	0	0	0	0	0	0	0	0	0
27464_83	2	0	6	1	0	0	1	0	0	0	0	0	0	0	0	0	0	0	0	0	0	0	2	0	0	0	0	0	0	0	0	0	0	0	0	0	0	0	0	0	0	0	0	0	0	0	0	0	0
27464_85	85386	39298	0	56	0	106	0	0	176	0	0	0	0	0	100	0	0	0	0	0	0	0	0	0	0	0	0	0	1	0	0	0	0	0	0	0	0	11	0	1	0	0	0	0	0	1	0	0	0
27464_87	1	1	0	0	0	1	0	0	0	0	0	0	0	0	0	0	0	0	0	0	0	0	161	0	0	0	0	0	0	0	0	0	0	0	0	0	0	0	0	0	0	0	0	0	0	0	0	0	0
27464_89	0	8359	0	409	0	1194	1	0	2	0	0	0	0	0	45	18	0	0	0	0	0	7	0	0	0	16	0	0	0	98	0	0	0	0	0	0	14268	3	8	0	0	0	0	0	0	9	0	0	0
27464_9	0	17	0	2	0	0	0	0	1	0	0	0	0	0	0	0	0	0	0	0	0	0	0	0	0	0	0	0	0	0	0	0	0	0	0	0	8	0	0	0	0	0	0	0	0	0	0	0	0
27464_90	148170	2	40	27	0	0	0	98	17018	0	0	0	0	0	1	0	86	113	0	0	10	0	0	0	0	0	0	0	0	0	71	0	95	0	0	0	0	243	0	40	0	0	0	0	0	0	0	1	0
27464_91	1	0	1446	9	0	1521	0	0	10	0	0	0	0	0	2517	2	0	0	0	3	0	0	0	0	0	0	0	1	0	0	1	0	0	0	1	0	0	21	0	9	0	0	0	0	0	0	0	0	0
27464_92	45	34240	2	22910	0	11944	42	1	205	0	0	0	0	0	298	9443	0	0	0	0	0	1	4	0	346	14	0	0	41	0	27	21	3529	19818	2	0	2	10	0	1	0	0	7995	0	0	0	0	0	1
27464_93	4	78984	2	2	0	0	6	0	0	0	0	0	0	0	0	227	0	0	0	0	0	0	1	0	184	0	0	0	0	0	0	0	1	0	0	0	0	29	357	1	0	0	0	0	0	0	0	0	0
27464_94	4	3	1	0	0	0	10	516	0	0	0	0	0	0	0	1	0	0	0	0	0	0	0	0	1	0	0	0	0	0	0	0	0	1	6817	0	0	0	3	0	0	8	0	0	0	0	0	0	0
27464_96	2	2	0	0	0	0	0	0	0	0	0	0	0	0	0	0	0	0	0	0	0	0	0	0	0	0	0	0	0	0	0	0	0	0	0	0	1	0	0	0	0	0	0	0	0	0	0	0	0
27495_10	0	4	0	20	0	0	36	0	3	0	0	8	0	0	1	5	2	0	0	0	0	0	0	0	2	0	0	0	0	0	0	0	0	0	0	0	0	2	0	0	0	0	0	0	0	0	0	0	0
27495_11	68	68249	17	195484	0	61	513024	37	30133	0	0	95817	0	0	8275	65729	2	5	0	23	0	0	0	0	59	0	0	48	0	0	16	0	0	1	0	0	0	2324	0	119	0	0	0	0	0	0	0	0	57
27495_12	1262	6868	0	476	0	6002	16	0	105	0	0	5	0	0	60	968	0	0	0	0	0	0	0	0	2839	0	0	0	0	0	0	0	0	0	0	0	0	5	0	70475	0	0	0	0	0	0	0	0	0
27495_20	1	0	0	1790	0	0	2935	0	2332	0	0	0	0	0	8510	574	1614	0	0	0	0	1	0	0	2	0	0	0	0	0	1	0	0	0	248	0	0	0	0	1	0	0	0	0	32105	37	0	1	2
27495_21	2	21	0	1	0	168	0	0	17	0	0	0	0	0	0	0	355	0	0	0	0	0	0	0	0	0	0	0	0	0	0	0	0	0	0	0	0	0	95	0	0	0	0	0	0	0	0	0	0
27495_22	18	1	3	593	0	121132	19	9	11697	0	0	0	0	0	14	6	245094	0	0	6	0	0	23	0	0	0	0	34	30	0	0	0	2	0	0	0	0	47	47595	20	0	0	0	0	0	0	0	0	4
27495_23	85208	0	1	10217	0	12083	1	0	1949	0	0	1	0	1	654	123	45	0	0	2	1	0	0	0	3	0	0	0	0	0	0	0	0	0	0	0	0	25	716	0	0	0	0	0	0	0	0	0	0
27495_3	0	0	0	2	0	4	7	1	511	0	61170	0	0	0	4	1	0	0	0	0	191	0	0	0	2	0	0	0	0	0	0	0	0	0	0	0	0	1	0	0	0	0	0	0	0	0	0	0	3
27495_33	15	0	38	3068	0	14472	0	6	721	0	0	0	0	1728	56	0	8	0	0	8	1	0	10	0	0	1747	0	0	0	0	0	0	15	0	0	0	0	16	0	0	0	0	0	0	0	0	0	0	0
27495_35	1646	0	0	0	0	0	1	2	0	0	0	0	0	1	0	0	1	0	0	0	0	0	0	0	0	0	0	0	0	0	0	0	0	0	0	0	0	2	0	65087	0	0	0	0	0	0	0	0	0
27495_37	0	12610	0	20781	0	0	12864	0	5514	0	0	0	0	0	211	1	0	0	0	0	0	0	5	0	261	0	0	0	0	0	11254	0	19253	0	0	0	0	8	0	0	0	0	90918	0	0	0	0	709	0
27495_4	0	0	119	843	0	60	0	0	67	0	0	5523	0	1	0	212	0	0	0	0	0	0	0	0	6	0	0	1	0	0	0	0	0	0	0	0	0	0	0	0	0	0	0	0	4	0	0	0	0
27495_43	0	0	0	754	0	1936	0	1127	1300	0	0	0	0	2	0	0	2	7	0	0	0	0	0	0	1876	0	0	0	0	0	147	0	5	0	0	0	0	1	0	5266	0	0	1	0	0	0	0	82	0
27495_45	0	17913	1797	5446	0	507	0	214	4	1	0	0	0	0	4	5669	0	0	33622	0	0	0	0	0	0	0	0	1547	0	0	0	0	0	0	0	4364	0	9	3	0	0	0	0	0	0	2	0	0	0
27495_46	0	1	6850	2205	0	9	0	0	7	0	0	0	0	0	0	861	0	1	0	0	0	0	0	0	0	0	0	9950	0	0	0	0	0	0	0	0	0	7	66	1	0	0	0	0	0	0	0	0	1
27495_47	1	1	3	4	0	0	0	0	0	0	0	0	0	20	0	0	0	0	1	0	0	0	0	0	0	0	0	3	0	0	0	0	0	0	0	0	0	0	0	0	0	0	1	0	0	0	0	0	0
27495_49	16	36938	1	73389	0	58111	1	0	27155	0	855	0	0	4	21889	0	22	0	0	0	4	8	0	0	6	1	0	0	0	1	0	0	0	1	5	0	0	212	0	43	0	0	992	0	0	0	0	1	0
27495_5	0	1	306	6	0	0	3	1508	0	0	1	1	0	2	0	10	0	0	0	0	0	1	0	0	9	0	0	0	0	0	0	0	0	0	0	0	0	5	0	95	0	0	134	0	0	0	0	0	0
27495_53	2	0	24158	16715	0	8777	3	1	774	0	0	0	0	0	2333	5320	0	0	0	0	0	2761	1	0	0	0	0	0	0	0	1	0	1	0	0	0	0	116	101	10	0	0	0	0	0	0	0	0	4
27495_56	2307	6	0	3	0	0	1	0	13	0	0	0	0	0	0	1	12	0	0	0	1	0	0	0	0	0	0	0	0	0	0	0	0	0	111665	0	0	18	0	0	0	0	0	0	0	0	0	0	3
27495_57	0	62457	1	15123	0	71	0	0	160	0	0	0	0	827	0	1265	1	0	18	0	0	6	0	0	0	1	0	1	0	0	0	0	0	0	10	7	0	117	0	12	0	0	0	0	0	0	0	2	1
27495_58	0	127868	4	57864	0	6	0	3	1567	0	0	0	0	0	0	4025	3	0	4	0	0	9	0	0	0	0	0	1	0	0	0	0	0	0	1	6	2	165	0	12	0	0	0	0	0	0	0	0	8
27495_59	0	20	0	2	0	0	7	0	0	0	0	2	0	0	0	1	0	0	0	0	0	0	0	0	0	0	0	0	0	0	0	0	0	0	1	0	0	0	0	0	0	0	0	0	0	0	0	0	0
27495_60	3	50	1	0	0	0	38	0	0	0	0	0	0	0	1	0	0	0	0	0	0	0	0	0	1	0	0	0	0	0	0	0	0	0	0	0	0	0	0	0	0	0	0	0	0	0	0	0	0
27495_63	0	23	0	9	0	0	0	0	2	0	0	0	0	0	0	4	0	0	0	0	0	0	0	0	0	0	0	0	0	0	0	0	0	0	0	0	0	0	0	0	0	0	0	0	0	0	0	0	0
27495_65	0	43832	0	16755	0	0	134	0	12159	0	0	0	0	0	1	18308	0	0	0	0	0	87	0	0	0	0	0	0	2	1	0	0	0	0	0	0	0	52	1	0	0	0	0	0	0	0	0	0	1
27495_67	3	57014	0	11249	0	0	2340	0	149	0	4	422	0	0	33	7263	0	0	0	1	0	4	0	0	0	0	0	0	0	0	0	0	0	0	0	0	0	22	46	1	0	0	0	0	0	0	0	1	0
27495_68	7	5	10	626	0	0	345	0	30	0	0	0	0	0	0	0	0	0	0	0	40479	0	0	0	0	19	0	0	0	0	0	0	0	0	0	0	0	13	0	0	0	0	0	0	1	0	0	0	5
27495_69	1	1	27	5	0	0	5	0	0	0	0	0	0	0	0	0	0	0	0	122	0	0	0	0	0	0	0	0	0	0	0	0	0	0	0	0	0	0	3	0	0	0	0	0	0	0	0	0	0
27495_7	0	0	0	0	0	0	136	7462	26	0	0	0	0	0	0	0	1	0	0	0	0	0	0	0	4	0	0	4	0	0	0	0	101	0	5885	0	0	1	24	0	0	0	0	0	21	2	0	0	0
27495_70	0	0	18394	6611	0	0	6533	3	33	0	0	0	0	0	0	41	1	0	0	93442	0	0	0	0	1	1	0	0	8	0	0	0	0	0	0	0	0	33	85	2	0	0	0	0	0	0	0	8	0
27495_71	0	0	2834	212	0	3763	1	51481	0	0	0	1	0	0	0	0	0	0	0	4	1	3	8	0	0	1815	0	0	0	0	0	0	0	0	0	0	0	0	0	1	0	0	0	0	0	0	0	0	1
27495_77	2	31449	1	698	0	0	135	0	734	0	1	0	0	0	236	89	20	0	1	0	0	0	1	0	5	0	0	0	0	0	0	0	0	3	0	3	0	27	12	0	2	0	0	0	0	0	0	1	0
27495_78	101	0	154	34	0	0	58	8	2457	0	68891	0	0	0	29	22	0	0	0	0	371	9	2	0	0	0	0	0	0	0	0	0	1	0	0	2	0	7	0	0	0	1	0	1	2	0	0	1	1
27495_79	12556	9	5	0	0	4	0	0	28	0	346	0	0	0	0	0	0	0	0	1	2	0	0	0	0	0	0	0	0	0	0	0	0	0	0	0	0	3	18	0	0	0	0	0	0	0	0	0	0
27495_81	121708	0	54215	8598	0	940	3	4619	1980	0	3	0	0	1	0	0	0	7	3	0	0	0	12	0	0	2	0	0	0	0	20	0	346	52064	0	0	0	21	0	0	0	0	0	0	0	0	0	21547	0
27495_82	5	0	4	1	0	0	1	9	1	0	0	0	0	0	1	0	0	0	0	0	0	0	0	0	0	0	0	0	0	0	0	0	0	0	0	0	0	0	0	0	0	0	0	0	0	0	0	0	0
27495_83	37	204	9799	679	0	12375	1	134767	11870	0	1	1	0	0	12478	796	4	0	1201	0	1	0	41	0	0	4231	0	0	0	0	0	0	0	0	0	135	0	51	0	1	0	0	0	0	0	3	0	0	0
27495_84	563075	1	2	0	0	1	0	5	1	0	1	0	0	0	3	0	0	0	0	0	0	0	0	0	0	0	0	0	0	0	0	0	0	0	0	0	0	2	0	1	0	0	0	0	0	0	0	0	1
27495_88	16	0	8	0	0	46	0	0	126	0	1	0	0	88616	17	0	0	0	0	0	0	0	0	0	0	0	0	3	0	0	3948	0	14	0	0	0	0	50	0	2	0	0	0	0	0	0	0	6371	0
27495_9	0	2	2	4	0	0	10	0	1	0	0	2	0	0	0	1	0	0	1	0	0	0	0	0	0	0	0	0	0	0	0	0	0	1	0	0	0	0	0	2	0	0	0	0	0	0	0	0	0
27495_92	22554	0	0	13	0	8174	0	0	7583	0	327966	0	0	4	409	0	1	0	0	0	2218	0	0	0	454	10	0	0	0	0	0	0	0	0	3	0	0	147	977	3	0	0	0	0	0	0	0	3	6
27495_94	3	500	0	11	0	0	24	0	20	0	5	0	0	1	0	0	0	0	0	0	0	0	0	0	0	0	0	0	0	0	0	0	0	0	0	0	0	0	0	0	0	0	0	0	0	0	0	0	0
27497_1	1	0	0	6	0	0	5	3	0	0	0	0	0	0	1	1	0	0	0	0	0	8	0	0	0	0	0	0	0	0	0	0	0	0	0	0	0	0	0	0	0	0	0	0	0	0	0	0	0
27497_10	0	0	6648	766	0	8	0	0	4	0	0	0	0	0	1	11	0	0	0	0	0	16	0	0	2	0	0	0	0	0	0	0	0	0	0	0	0	0	0	0	0	0	0	0	0	0	0	0	0
27497_12	0	0	0	6	0	18	0	0	0	0	0	0	0	0	0	1	0	0	0	0	0	6	0	0	0	0	0	0	0	0	0	0	0	0	0	0	0	0	0	0	0	0	0	0	0	0	0	0	0
27497_14	0	50	0	11	0	1500	0	0	0	0	0	0	0	0	5	0	0	0	0	0	0	0	0	0	0	0	0	0	0	0	0	0	0	0	0	0	0	0	0	1	0	0	0	0	0	0	0	0	0
27497_15	0	33368	0	35	0	183	25139	0	3	0	0	14877	0	0	11621	1192	0	0	0	0	0	0	0	0	6371	0	0	0	0	0	0	0	0	0	0	0	0	9	1939	52	0	0	2	0	0	0	0	0	0
27497_16	6	4	14	4364	0	121806	215	6	166039	0	0	3	0	20	4651	91	5	0	1	3	14	0	2	0	0	2	0	0	0	0	431	0	5	0	10	2	0	1703	0	83	1	0	2	0	0	0	0	348	0
27497_17	0	22967	0	2295	0	3288	6	1	13	0	0	2614	0	1	204	10450	0	1	0	0	0	0	0	0	1	0	0	0	0	0	0	0	0	0	0	0	0	3	18649	128545	0	0	1	0	0	0	0	0	0
27497_18	0	0	256	0	0	0	0	6	43	0	0	0	0	0	1	1	0	0	0	0	0	0	4	0	0	0	0	0	0	0	0	0	0	1	0	0	0	18	0	5	1	0	27694	0	0	0	0	0	0
27497_19	0	0	0	2	0	1	0	0	2	0	0	0	0	0	0	1	0	0	0	0	0	0	0	0	0	0	0	0	0	0	0	0	0	0	0	0	0	0	0	4	0	0	0	0	0	0	0	0	0
27497_20	0	604	1	25	0	2378	0	252	10	0	0	0	0	46	162	1	0	2239	0	0	0	0	0	0	89	0	0	15	0	0	0	0	0	0	0	10032	1039	1	0	0	46796	0	0	0	0	0	100	0	0
27497_22	1	0	0	0	0	63	0	0	2	3	0	0	0	0	0	1	0	0	0	0	0	0	0	0	124	0	0	0	0	0	0	0	0	0	0	0	0	0	31	1	0	0	0	0	0	0	0	0	0
27497_24	1	0	0	0	0	11	0	0	22	0	0	0	0	0	0	0	0	0	0	0	0	0	0	0	0	0	0	0	0	0	0	0	0	0	0	0	0	0	1	1	0	0	0	0	0	0	0	0	0
27497_25	3	1261	0	7	0	0	554	73330	8	0	0	0	0	1	37102	115	1	0	0	0	0	0	0	0	44	0	0	0	0	0	0	0	2	123	0	0	0	1	113	0	0	1	0	0	0	0	0	0	0
27497_26	0	5	0	3	0	0	7	0	0	0	0	0	0	0	0	0	0	0	0	0	0	0	0	0	3	0	0	0	0	0	0	0	0	0	0	0	0	0	0	0	0	0	10	2	0	0	0	0	0
27497_27	31	32716	99	16451	0	219	25382	32	182	0	1	60972	0	96	8293	3410	150	0	0	22	0	0	13	9	86	0	0	1	1	0	14	0	0	0	7	0	0	9	111	0	0	28255	3	1	0	0	0	2	2
27497_28	123761	14	2190	698	0	0	9465	250	2759	0	0	0	0	126	0	172	0	112	0	162	122	0	0	89	0	79	0	0	0	0	0	0	72	0	104	0	1	571	0	0	0	0	0	0	164	0	0	0	0
27497_29	4	441573	1	244	0	0	469	7	827	0	0	2	0	249370	1	179377	0	0	0	0	0	0	1685	0	156450	1	0	0	0	0	8004	0	710	0	0	1	0	238	2	14	0	1	0	0	0	0	0	6882	0
27497_3	10	25609	3	32240	0	19831	0	1	883	0	0	0	0	0	38	14678	0	0	0	29	0	0	0	0	0	0	0	0	0	0	0	0	0	0	0	0	0	79	0	16	0	0	0	0	0	2	0	0	0
27497_30	8	4	6	0	0	28	0	11452	327	0	0	0	0	11572	0	1	57	0	0	0	1	0	358	0	6	0	0	1	0	0	29727	0	29094	7	0	0	0	13	0	0	0	0	0	0	0	0	0	320	0
27497_31	2	17	0	0	0	0	1	2	0	0	0	0	0	4	1	2	0	0	0	0	0	0	0	0	8	0	0	0	0	0	0	0	1	1	0	0	0	0	0	0	0	0	0	0	0	0	0	0	0
27497_34	1	35	0	1832	0	0	83	0	23	4	0	0	0	5	54	17	776	0	0	0	0	0	0	0	1	0	0	0	56	0	0	0	0	0	0	0	0	0	1	0	0	0	0	0	0	0	0	0	0
27497_36	33481	227	0	0	0	0	7	1	20	0	0	0	0	1	0	0	0	0	0	0	0	0	1	0	0	0	0	0	0	0	0	0	0	0	0	0	0	2	0	0	0	0	0	0	0	0	0	0	0
27497_37	115031	17154	1	4131	0	19775	1	85	149	0	0	0	0	0	1152	7864	0	0	5	0	0	0	0	0	20558	0	0	0	0	0	0	0	0	0	0	0	1	15	1	1	0	0	0	0	0	1	0	51	0
27497_38	1	0	19	2	0	0	0	11	0	0	0	0	0	0	0	0	0	2	3	1	1	0	0	0	0	0	0	0	0	0	0	0	0	0	0	0	0	4	0	0	0	0	0	0	0	0	0	0	0
27497_4	1	0	2	3098	0	33978	146	0	388	0	0	0	0	8	0	0	0	0	0	0	1	23	0	0	2	0	0	0	0	0	159	0	3	1	2	0	0	6	0	0	0	0	0	0	0	0	0	167	0
27497_40	4	0	3	1	0	1	1	1	1	0	0	0	0	0	0	0	0	0	1	0	1	0	0	0	0	0	0	0	0	0	0	0	0	0	0	0	0	0	0	0	0	0	0	0	0	0	0	0	0
27497_41	0	2	1	0	0	0	0	0	0	0	0	0	0	3	0	1	0	0	0	0	0	0	0	0	0	0	0	0	0	0	0	0	0	0	0	0	0	0	0	0	0	0	0	0	0	0	0	0	0
27497_42	67	0	37333	2035	0	625	0	0	98	5	1602	0	0	13	1	5575	0	4915	55675	3	7	7	4	0	0	0	0	0	0	0	968	0	0	0	0	0	0	59	12	0	0	0	3	0	0	0	0	8047	0
27497_48	2	0	0	0	0	0	0	0	0	0	0	0	0	0	0	0	0	0	1	0	0	0	0	0	0	0	0	0	0	0	0	0	0	0	0	0	0	0	0	0	0	0	0	0	0	0	0	0	0
27497_5	1	29934	2	8281	0	1108	0	2	4	0	0	0	0	2	5	355	0	0	0	0	0	0	0	0	3	0	0	0	0	0	1	0	0	0	0	0	0	2	43	1	0	0	0	0	0	0	0	0	0
27497_51	824	91	2173	1239	0	0	262	1030	34069	1	0	20	0	41	112	72	3	163	0	808	0	0	456	0	0	17	0	4	0	9	1	0	357	0	1	0	94	6757	0	59	0	177	0	20	34	0	0	1	323
27497_52	30506	0	4366	1607	0	1	20180	1047	495	0	0	0	0	0	1641	1849	0	62	0	1127	0	135	308	0	32	0	0	0	0	0	0	0	158	82	6	0	43	440	2	0	0	108	0	2	1	0	0	0	614
27497_53	752	21467	0	4311	0	7150	0	159614	657	27	0	0	0	7	45	1827	2	0	0	0	0	0	0	0	0	0	0	0	0	0	0	0	0	0	0	0	0	17	128	4	0	0	0	0	0	0	0	0	0
27497_54	22	2	10664	287	0	129	0	0	45	10	340	0	0	0	0	0	0	3021	16208	0	4	0	1	0	0	0	0	2	0	0	453	0	0	0	0	1	2	23	3	0	0	0	0	0	1	0	0	3334	0
27497_55	0	0	1	2	0	0	0	2	1	20	0	0	0	0	0	0	0	0	0	0	0	3	0	0	0	0	0	0	0	0	0	0	0	0	0	0	0	0	0	0	0	0	0	0	0	0	0	1	0
27497_56	0	0	775	42	0	252	0	86	116	0	0	0	0	0	0	156	0	0	4	0	0	0	0	0	0	0	0	0	0	0	0	0	0	0	0	1	0	2	0	0	0	0	0	0	0	0	0	0	0
27497_58	13656	44	403	221	0	54	0	5	2498	354998	3	0	0	0	3	72	9	0	53	6	0	0	17	0	0	0	0	0	0	0	35	0	0	0	0	0	0	224	0	0	0	0	0	0	7	1	0	51	3
27497_6	13	0	65	27	0	36377	0	58	50870	3	0	0	0	0	22269	2	0	0	6	28	0	10	9	0	0	5	0	0	0	0	0	0	8	0	0	1	0	1640	0	0	0	0	0	0	0	0	0	5	0
27497_60	9	0	0	0	0	0	0	2	0	0	0	0	0	0	0	1	0	0	2	0	0	0	0	0	1	0	0	0	0	0	0	0	0	0	0	0	0	0	0	0	0	0	0	0	0	0	0	0	0
27497_62	4557	132	4740	2380	0	442	0	2059	286	0	0	31	0	0	119	133	2530	0	0	635	0	0	237	95	3	0	0	0	0	0	189	0	363	0	49	0	0	321	2	0	0	0	0	0	44	0	0	2	862
27497_63	1	55628	13	4650	0	0	17168	0	8411	0	0	0	0	0	51	1	0	0	0	0	0	0	1	0	0	0	0	0	0	0	1	0	1	1	0	0	0	194	0	0	0	1	0	0	0	1	0	1	0
27497_64	0	0	158	1	0	0	0	0	1	0	1	0	0	0	0	0	21	0	1	0	69712	0	0	0	0	0	0	0	0	0	0	0	0	0	1595	0	90620	3	19	0	0	0	0	0	0	0	0	0	4
27497_65	11	583	19758	1754	0	1	9976	3950	15	0	0	0	0	0	0	80	0	0	1	0	0	0	0	0	0	0	0	0	0	0	0	0	0	0	0	0	0	20	60	0	0	0	0	0	0	0	0	0	0
27497_66	2	0	6776	259	0	55	0	0	5	2	3241	0	0	0	0	114	0	0	8987	0	309	1	5	0	0	36	0	0	0	0	2833	0	11	3	0	0	1360	2	1	0	0	0	0	0	0	0	0	29	0
27497_67	1	4	5	5	0	0	0	0	0	0	0	0	0	0	0	0	0	0	0	0	1	3	0	0	0	0	0	0	0	0	0	0	0	0	0	0	2	0	0	0	0	0	0	0	0	0	0	0	0
27497_7	2	0	10	301818	0	121566	19	5	718	0	2	2	0	0	746	106897	0	0	0	2	0	557152	1	0	10	0	0	0	0	0	1	0	0	0	0	0	1	110	0	1	0	1	0	0	0	0	0	0	0
27497_70	6590	1	35872	18544	0	1186	0	0	249	2	0	0	0	0	0	1	0	0	0	0	1	0	6	0	0	139	0	0	0	0	0	0	1	0	1	0	6400	14	0	0	0	0	0	0	0	0	0	0	0
27497_73	7	2	0	0	0	0	37	243104	0	0	0	1	0	0	3	0	0	0	0	0	0	0	0	0	0	0	0	0	0	0	0	0	0	0	0	0	0	30	0	1	0	0	0	0	0	0	0	0	0
27497_75	6	0	0	0	0	2	0	39	0	0	0	0	0	0	0	0	0	1	0	0	0	0	0	0	0	0	0	0	0	0	0	0	0	0	0	0	0	0	0	0	0	0	0	0	0	0	0	0	0
27497_76	7	27	12	4	0	0	32919	2	19	0	0	1	0	0	3	0	0	0	0	0	6	0	0	11	1	0	0	0	0	0	0	0	0	0	0	0	27	23	0	0	0	13	0	0	0	0	0	0	0
27497_77	17	8	39	13	0	2546	0	106082	2	0	0	0	0	1	117	2	0	0	0	3	0	0	2	2	0	0	0	0	0	0	1	0	6	0	0	0	0	24	0	0	0	1	0	0	0	0	0	1	0
27497_78	37	5	78	38	0	7	3	291	46	0	794	1	0	1148	12	19	2	0	0	9	10	0	5	1	0	5	0	0	0	0	2770	0	2	2	0	0	251	39	0	0	0	1	0	0	0	0	0	31	0
27497_79	13	0	0	1	0	0	2	6	0	0	0	0	0	0	0	0	0	1	0	0	0	5	0	0	0	0	0	0	0	0	0	0	0	0	0	0	0	0	0	0	0	0	0	0	0	0	0	0	0
27497_8	1	0	0	3	0	2	0	0	2	0	0	0	0	0	2	2	0	0	0	0	0	5	0	0	1	0	0	0	0	0	0	0	0	0	0	0	0	0	0	0	0	0	0	0	0	0	0	0	0
27497_80	56154	0	1	1749	0	4494	0	2	45	0	0	0	0	0	0	79	0	13049	0	0	0	0	0	0	2	171	0	0	0	0	1	0	0	0	0	0	0	12	68	0	0	0	0	0	0	0	0	0	0
27497_82	182544	9	198	69	0	0	377	21	984	31	0	0	0	0	18	0	79	0	0	0	0	0	0	0	1	5	0	0	0	0	40	0	0	0	0	0	0	539	0	0	8	0	0	0	0	0	0	27	23
27497_85	0	0	0	0	0	0	0	80	1	0	0	0	0	0	3	0	1	0	0	0	0	0	0	0	0	0	0	0	0	0	0	0	0	0	0	0	0	2	0	0	0	0	0	0	0	1	0	0	0
27497_87	0	1	0	1925	0	0	220	1	836	0	0	1	0	0	621	524	2581	0	0	0	0	0	0	0	2	0	0	0	0	0	0	0	0	0	0	0	0	2	0	0	0	1	0	0	0	22976	0	0	0
27497_88	48913	0	4	1724	0	267	19184	2	3	0	0	0	0	0	0	30	0	1	0	0	1	0	1	0	0	0	0	0	0	0	0	0	3	0	0	0	1	8	56	1	0	1	0	0	0	1	0	0	1
27497_90	0	0	0	0	0	0	0	0	0	0	0	0	0	0	0	0	0	0	0	0	0	0	520	0	0	1	0	0	2	0	0	0	0	0	2	0	21	0	0	0	0	0	0	0	0	1	0	0	0
27673_10	0	0	0	0	0	0	0	0	0	0	0	0	0	0	0	0	0	0	0	0	0	0	1	0	0	0	0	0	0	0	7	0	612	2090	0	0	6	0	0	0	0	0	0	0	0	0	0	3	0
27673_13	1	0	18887	3221	0	0	0	0	7	0	0	0	0	0	0	1242	0	0	0	0	0	0	0	0	0	12	0	0	0	1	0	0	0	0	0	0	0	1	0	0	0	0	0	0	0	0	0	1	0
27673_14	8437	8417	91	8	0	0	198	0	61	0	0	0	0	0	0	1	0	0	0	0	0	0	0	0	57	0	0	0	0	0	0	0	0	0	0	0	0	0	54	0	0	0	0	0	0	0	0	0	0
27673_15	0	2	1	65	0	0	125	0	2	0	0	0	0	0	1604	0	0	0	0	0	0	0	0	0	2	1	0	0	0	0	0	0	0	0	0	0	0	2	4	0	0	0	0	0	0	0	0	0	0
27673_16	0	1360	0	0	0	0	8919	0	15108	0	0	0	0	0	71	0	0	0	1	0	0	0	0	0	0	0	0	0	0	0	3	0	1	0	0	2	10	164	0	0	0	0	0	0	0	0	2	0	0
27673_17	1	12077	0	2566	0	111	0	0	404	0	0	0	0	0	0	0	0	0	0	60	0	0	0	0	1547	0	0	0	0	0	0	0	0	0	0	0	0	5	0	0	0	0	0	0	0	0	0	0	0
27673_18	0	5633	0	1898	0	16	9655	0	231	0	0	0	0	0	141	9	0	0	0	0	0	0	0	0	49	0	0	0	0	0	0	0	0	0	0	0	0	6	44	0	0	0	0	0	0	527	0	0	0
27673_19	1104	0	0	0	0	0	0	0	0	0	0	0	0	0	1	0	0	0	0	0	0	0	0	0	0	0	0	0	0	0	0	0	0	0	0	0	0	0	0	0	0	0	0	0	0	0	0	0	0
27673_2	1	0	0	0	0	0	0	29	0	0	0	0	0	0	0	0	0	0	0	0	0	0	0	0	0	0	0	0	0	0	0	0	0	0	0	0	0	0	0	0	0	0	0	0	0	0	0	0	0
27673_20	59617	0	0	1841	0	0	7	0	1	0	0	0	0	0	0	8	0	0	0	0	0	0	0	0	28	0	0	0	0	0	0	0	0	0	0	0	0	162	255	2	0	0	0	0	0	0	0	0	0
27673_21	200	1	0	0	0	0	1	8121	1	0	0	0	0	0	1	0	0	0	0	0	0	0	0	0	0	0	0	0	0	0	0	0	0	0	23829	0	0	18	0	0	0	0	0	0	0	0	0	0	0
27673_22	346	2	1	0	0	0	0	0	2	0	0	1	0	0	0	0	0	0	0	0	0	0	0	0	0	0	0	0	0	0	0	0	0	0	0	2	0	115	0	0	0	0	0	0	259	0	0	0	0
27673_23	23166	0	6884	1	0	0	0	0	23	0	0	0	0	0	3522	0	1	0	0	0	0	0	1	0	0	141	0	0	0	0	1	0	2	1	0	0	0	90	0	0	0	0	0	0	0	0	0	1	0
27673_25	1	2	23	8	0	0	1051	0	430	0	0	1	0	0	0	0	0	0	1	0	0	0	0	1	0	0	0	0	0	8	0	0	0	0	0	0	0	39	0	16087	0	0	0	0	1	0	0	0	0
27673_26	0	0	330	0	0	2	0	0	21	0	0	0	0	0	0	0	0	0	0	1	0	0	2	0	0	0	0	0	0	0	0	0	0	0	15222	0	0	0	0	0	0	0	0	0	0	0	0	0	0
27673_27	0	1	7910	948	0	1	77	9851	19	0	0	0	0	0	137	115	832	3	744	22	0	0	0	0	1	0	0	0	0	0	0	0	0	0	1	0	0	0	40	0	0	0	0	0	0	0	0	0	1
27673_28	8	0	229	171	0	0	674	29054	1113	0	0	0	0	0	1	0	0	0	0	0	0	0	0	0	5	0	0	0	0	0	0	0	0	0	0	0	0	14	0	0	0	0	0	0	0	0	0	0	0
27673_29	1	10859	2	1976	0	0	413	0	28	0	0	5	0	0	262	949	0	36	0	32006	0	0	0	0	0	0	0	0	0	0	0	0	0	0	0	0	0	6	118	0	0	0	0	0	0	0	0	0	0
27673_3	0	0	0	1	0	7	0	0	0	0	0	0	0	0	0	0	0	0	0	0	0	0	0	0	1	0	0	0	0	0	0	0	0	0	0	0	0	0	0	0	0	0	0	0	0	0	0	0	0
27673_30	9	26	0	0	0	0	0	0	0	0	0	0	0	0	0	0	0	0	0	0	1	0	0	0	0	0	0	5	1	0	0	0	0	0	0	0	0	100	0	8	0	0	0	0	0	0	0	0	0
27673_31	0	1	0	1	0	0	317	0	0	0	0	0	0	0	1	0	0	0	0	0	0	1644	0	0	1	0	0	0	0	0	0	0	0	0	0	0	0	1	1	0	0	0	0	0	0	0	0	0	0
27673_32	0	0	20596	1723	0	5	1016	76186	3	0	0	0	0	0	0	59	1	0	0	1	0	0	0	0	14945	0	0	0	0	0	0	0	0	0	0	0	0	8	5917	0	0	0	0	0	0	0	0	0	0
27673_33	63	0	2	2	0	0	4	0	15	0	0	0	0	0	0	0	0	0	0	31096	0	0	0	0	0	0	0	0	0	0	0	0	0	0	0	0	0	13	1	0	0	0	0	0	224	0	0	0	0
27673_34	0	0	26618	1779	0	0	82	1	2	0	0	0	0	0	0	727	0	1235	0	0	0	0	0	0	0	1	0	0	0	0	0	0	1	0	5	1	0	85	74	4	0	0	0	0	1	0	0	0	0
27673_35	0	0	0	3750	0	1	4016	2	4679	15	0	0	0	0	0	4078	0	0	0	1	0	0	0	0	0	0	0	0	0	0	49	0	23	0	0	0	0	1821	0	74	0	0	0	0	0	0	0	0	0
27673_37	0	0	4607	4306	0	37	0	0	46	0	0	32950	0	0	26	22	0	0	0	0	0	0	0	0	90	0	0	0	0	1	0	0	0	0	0	0	0	0	169	0	0	1	0	0	0	0	0	0	0
27673_38	0	0	0	0	0	0	11	1	3	0	0	0	0	0	2	0	313	0	0	0	0	0	0	0	0	0	0	0	0	0	0	0	0	0	0	0	10	6	0	0	0	0	0	246	0	0	0	0	0
27673_39	21	1615	1	186	0	10	1367	0	0	0	1	0	0	0	587	9	1	0	0	0	0	0	0	0	1282	0	0	0	0	1947	24	0	3970	3	37473	0	0	0	521	0	0	0	0	1	0	0	0	340	0
27673_4	0	1873	0	0	0	0	1	0	16	0	0	0	0	0	12971	0	0	0	1	0	0	0	0	0	0	0	0	0	0	0	0	0	0	0	0	0	0	3	0	0	0	0	0	0	0	0	0	0	0
27673_40	29137	0	0	697	0	358	0	1	400	0	0	0	0	0	997	0	0	0	1	0	0	0	0	0	15	1	0	0	0	0	0	0	0	0	0	0	0	135	0	0	0	0	0	1	0	0	0	0	0
27673_41	43014	0	0	0	0	0	252	0	8	0	0	0	0	0	664	0	5851	0	0	0	0	0	0	0	0	0	0	0	0	0	0	0	0	0	0	0	0	7	0	0	0	0	0	1	0	0	0	0	0
27673_42	1	0	7347	333	0	117	1	0	3	0	0	1	0	0	0	5	0	0	0	0	0	0	0	0	1	0	0	0	0	0	0	0	0	0	0	0	0	3	9	0	0	0	0	0	0	0	0	0	0
27673_43	26	0	0	0	0	0	0	0	26	0	0	0	0	0	0	0	0	0	0	0	0	0	0	0	0	0	0	0	0	0	0	0	0	0	0	0	0	21	0	0	0	0	0	60803	0	0	0	0	0
27673_44	1	0	8	25	0	292	0	25	69	0	0	0	0	0	0	7	0	0	0	0	0	0	0	0	1	0	0	0	0	0	0	0	0	0	0	0	0	24	0	0	0	0	0	5	0	0	0	1	0
27673_45	3	0	84	0	0	27286	0	0	15096	0	0	0	0	0	0	0	8	0	1	1	0	0	0	0	0	57	0	0	0	0	5	0	1	0	0	2	3	592	0	18	0	0	0	0	0	0	0	0	0
27673_46	0	0	0	0	0	0	0	26762	3330	0	0	1	0	0	0	0	1	0	0	0	0	0	0	0	0	0	0	0	0	0	0	0	0	0	0	15	3	690	0	3	12	0	0	0	0	0	0	7	0
27673_47	1	0	0	0	0	8	521	0	5	0	0	0	0	0	501	0	7	0	0	0	0	0	0	0	0	0	0	0	0	0	0	0	0	0	0	0	0	40	0	0	0	0	0	0	0	0	0	0	0
27673_49	6	4	0	4	0	0	0	0	0	0	0	0	0	0	0	0	3	0	0	0	0	0	0	8	0	0	0	0	0	0	0	0	0	0	0	0	0	263	0	6	0	0	0	0	0	0	0	0	0
27673_5	0	0	2564	2473	0	13045	4	0	104	0	0	150	0	0	225	1071	0	0	0	0	0	0	0	0	4	0	0	0	1	0	0	0	0	0	0	0	1	26	65	0	0	0	0	0	0	0	0	0	0
27673_50	1	3751	1613	1844	0	0	790	0	1	0	0	3244	0	0	61	312	0	0	0	0	0	0	0	0	0	0	0	0	0	0	0	0	0	0	0	0	0	3	32	0	0	0	0	0	0	0	0	0	0
27673_51	0	33	138	16	0	1148	4	32	0	0	15359	0	0	4	2	0	0	0	0	0	803	0	84	0	0	2	0	0	0	0	11	0	1282	1	0	0	0	0	1	0	1467	0	0	0	0	0	0	4	5
27673_52	0	0	8972	2049	0	0	37	0	8	0	0	0	0	0	0	115	0	0	0	0	0	0	0	0	794	0	0	0	0	0	1	0	0	0	0	0	0	2	10	0	0	0	0	0	0	0	2	0	0
27673_53	338	289	35	0	0	0	284	1	30	0	0	0	0	0	0	0	0	0	0	0	0	0	0	102	6	9602	0	6	148	9	0	0	22	21	0	0	27	10	0	11	0	0	0	0	0	0	16	0	3
27673_54	7311	0	1	0	0	0	220	0	22	0	0	0	0	0	3	0	0	0	0	0	0	0	0	0	0	0	0	0	0	0	24	0	6	19549	0	0	0	91	0	0	0	0	0	0	0	0	0	0	0
27673_55	5506	0	14	0	0	39	0	0	26	0	1	0	0	0	0	0	0	0	5	0	0	7	0	0	0	0	0	0	13	0	21	0	13	0	0	0	0	42	0	4	0	0	0	4	0	0	68	0	0
27673_56	8	1	0	0	0	0	0	0	0	0	0	0	0	1	0	0	0	0	0	0	0	0	0	0	0	0	0	0	0	0	0	0	0	0	0	0	0	0	0	0	0	0	0	0	0	0	0	0	0
27673_57	0	25548	14211	7100	0	0	217	0	6	0	0	0	0	0	0	5	0	0	0	0	0	0	0	0	0	50	0	0	0	0	0	0	1	0	0	0	0	203	271	18	0	0	0	0	0	0	0	0	0
27673_58	2	1	1	1	0	32	0	0	21	0	0	0	0	0	0	4	0	0	0	0	0	0	0	0	0	14692	0	0	0	0	0	0	0	0	0	0	0	97	1	0	0	0	0	0	0	0	0	0	0
27673_59	1	5	0	7	0	17	0	0	71	0	0	0	0	0	0	0	0	0	0	0	0	0	0	0	0	0	0	0	0	0	1	0	0	0	0	0	0	93	0	6	0	0	0	0	0	0	0	0	0
27673_6	73	0	0	0	0	1	0	0	0	0	0	0	0	0	0	0	0	0	0	0	0	0	0	0	0	0	0	0	0	0	0	0	0	0	0	0	0	0	0	0	0	0	0	0	0	0	0	0	0
27673_60	1260	0	2	0	0	0	0	0	0	0	0	0	0	0	0	0	0	0	0	0	0	0	0	0	2	0	0	0	0	0	0	0	0	0	0	0	0	0	0	0	0	0	0	0	0	0	0	0	0
27673_61	47550	0	1	0	0	4	0	1	2433	0	0	0	0	2	28234	0	25	0	0	0	0	0	0	0	0	3	0	0	0	0	0	0	0	0	0	0	1	789	0	1	0	0	0	0	0	0	0	3	0
27673_62	1	78	2126	2736	0	4371	0	0	25	0	0	0	0	0	0	5	0	0	0	0	0	0	0	0	31	0	0	0	0	0	0	0	0	0	0	0	0	6	55	0	0	0	0	0	0	0	0	0	0
27673_63	0	1079	0	46	0	0	233	0	0	0	0	1	0	0	23	0	0	0	0	0	13455	0	9	0	0	0	0	0	0	0	0	0	0	0	0	0	0	0	0	0	0	0	0	0	0	0	24654	0	10
27673_64	0	0	1	0	0	1	0	0	294	1	0	0	0	5	1	0	0	0	1	0	1	0	8	0	0	0	0	11898	3	0	3356	0	3910	12	0	0	3906	5	0	12440	9	0	0	0	0	0	0	147	0
27673_65	1091	0	114	0	0	8	0	0	3	0	0	0	0	0	2	1	0	0	0	0	0	0	0	0	0	13	0	0	0	0	0	0	2	0	6	0	0	1	0	1	0	0	0	0	0	0	0	7	0
27673_66	10532	1	1	0	0	12993	7	0	10014	0	0	0	0	0	293	0	0	0	0	0	2	0	0	0	0	0	0	0	0	0	0	0	0	0	0	1	0	255	0	6	0	0	0	0	0	0	0	0	0
27673_67	1	1	32138	5488	0	0	626	0	42	0	0	0	0	0	0	364	0	0	0	0	0	0	0	0	2	0	0	0	0	0	0	0	0	0	0	0	0	3	174	0	0	0	0	0	0	0	0	0	0
27673_68	0	0	1993	507	0	16513	9	2	602	0	0	0	0	0	0	2	0	0	0	0	0	0	0	0	12	0	0	1	0	0	0	0	0	1	0	0	0	63	0	1	0	0	27766	0	0	0	1	0	0
27673_69	1	11897	1	327	0	24930	0	1	214	0	0	0	0	0	4159	1220	0	0	0	0	0	0	0	0	0	0	0	0	0	0	0	0	0	0	0	0	0	210	2738	3	0	0	0	0	0	0	0	0	0
27673_7	0	0	0	0	0	0	229	0	0	0	0	0	0	0	0	0	0	0	0	0	0	0	0	0	0	0	0	0	0	0	0	0	0	0	0	0	0	0	0	0	0	0	0	0	0	0	0	0	0
27673_70	1	987	3	226	0	2099	0	9	6588	0	0	0	0	2	37781	290	3	0	1	0	0	0	3	0	0	0	0	0	0	0	0	0	0	1	1	8	0	475	0	7	0	0	0	0	0	0	1	3	0
27673_71	18537	0	6764	1	0	0	1	0	33	0	0	0	0	0	0	3	0	0	0	0	0	0	0	0	13	0	0	0	0	0	0	0	0	0	0	0	0	7	13	0	0	0	0	0	234	0	0	0	0
27673_73	1	1	10805	0	0	5	9258	0	3840	0	0	0	0	0	0	0	0	0	1	0	0	0	0	0	0	0	0	0	0	0	0	0	0	0	0	0	0	13	0	0	0	0	0	0	0	0	0	0	0
27673_74	0	8565	0	1291	0	20966	2	0	6325	0	0	0	0	0	5825	0	0	0	0	0	0	0	0	0	0	1	0	0	0	0	0	0	0	0	0	0	0	21	0	0	0	0	0	0	0	0	0	0	0
27673_75	0	22	0	0	0	0	27	0	1	0	0	1	0	0	34	0	0	0	0	0	0	0	0	0	1	0	0	0	0	0	0	0	0	0	0	0	0	0	0	0	0	0	0	0	0	0	1	0	0
27673_76	5	0	1	0	0	25	3763	0	345	48	0	0	0	6	2681	0	0	0	73305	0	0	0	0	0	0	0	0	1	0	0	0	0	0	0	0	0	0	133	0	2	0	0	0	0	0	0	0	1	0
27673_77	8	16256	0	3732	0	0	4186	0	562	0	0	0	0	0	11064	1726	0	0	0	0	0	0	0	0	8	0	0	0	0	0	0	0	0	0	0	0	0	360	0	11	0	0	0	0	0	4	0	0	0
27673_78	42288	0	7215	191	0	9059	0	0	148	0	0	0	0	0	2353	3	0	0	0	0	0	0	0	0	0	2	0	0	0	0	0	0	0	0	0	0	0	3	0	0	0	0	0	0	0	0	0	0	0
27673_79	3	0	13	1	0	4406	0	0	2	1	0	0	0	0	583	0	0	0	3	0	0	0	0	0	0	4	0	0	1	0	0	0	0	0	0	11	0	85	4	0	0	0	0	0	0	0	10	1	0
27673_8	0	0	0	6	0	9062	22	0	315	0	0	0	0	0	0	0	0	0	0	0	0	0	0	0	13	0	0	0	31	0	0	0	0	0	0	0	0	1	36	0	0	0	0	0	141	0	0	0	0
27673_80	0	0	41935	5047	0	0	8	0	4	0	0	3294	0	0	0	39	0	0	0	0	0	0	0	0	168	0	0	0	0	0	0	0	0	0	0	0	0	18	151	0	0	0	0	0	0	0	0	0	0
27673_81	2	1	2	165	0	0	7688	0	12	1	0	0	0	0	0	65	0	0	0	12738	0	0	0	0	17	0	0	0	1326	0	0	0	0	0	0	0	0	20	8	0	0	0	0	0	0	0	0	0	0
27673_82	0	4	1	0	0	10	0	0	2	0	0	0	0	0	2	0	0	0	0	0	0	0	0	0	0	0	0	0	0	0	0	0	0	0	0	0	0	0	0	0	0	0	0	0	0	0	0	0	0
27673_83	0	0	119	5	0	1190	0	0	25	0	0	0	0	0	0	0	0	0	0	0	0	0	0	0	0	0	0	0	0	0	0	0	0	0	0	0	0	1	0	0	0	0	13	0	0	0	0	0	0
27673_85	49	0	1	0	0	0	0	0	15	0	0	0	0	28999	0	0	0	0	0	0	0	0	0	0	0	0	0	0	0	0	0	0	0	0	0	0	0	1	0	0	0	0	0	0	0	0	0	0	0
27673_86	0	0	9577	2056	0	0	499	0	6	0	0	0	0	1	6	837	0	0	0	0	0	0	0	0	38	0	0	0	0	0	0	0	0	0	1	0	0	0	53	2	0	0	0	0	0	0	0	0	0
27673_87	0	83	0	6	0	0	2	0	0	0	0	0	0	0	0	0	7	0	0	0	0	0	0	0	9	0	0	0	0	0	0	0	0	0	0	0	0	1	0	0	0	0	0	0	0	0	0	0	0
27673_88	0	1	0	0	0	0	0	1	0	0	0	0	0	0	1	0	0	0	0	0	0	0	0	0	0	0	0	0	0	0	0	0	0	0	0	0	0	1	0	0	0	0	0	0	0	0	0	0	0
27673_89	1	0	0	1	0	0	824	0	8	0	0	0	0	0	24	0	26427	0	0	0	0	140	0	0	0	0	0	0	0	0	0	0	0	0	0	0	0	57	0	3	0	0	0	0	0	0	0	0	0
27673_9	0	2424	0	2362	0	1	1555	0	38	0	12007	0	0	276	19	133	0	0	0	0	169	0	0	0	30	0	0	0	0	0	0	0	0	0	0	0	0	0	95	0	0	0	0	0	0	0	0	0	2
27673_90	0	0	0	0	0	382	0	0	9	0	0	0	0	3	0	0	98	0	0	0	0	0	360	0	0	0	0	0	0	0	4	0	0	0	0	0	1	2	0	0	0	0	0	0	0	0	24	3	0
27673_91	0	0	7	0	0	0	0	0	0	0	0	0	0	0	0	0	0	0	0	0	0	0	0	0	0	0	0	4	0	0	2	0	1	0	0	5	0	0	1	1	0	0	0	2	0	0	3	1	0
27673_92	0	0	0	13	0	0	5	1	1	0	0	0	0	0	1	0	0	0	779	0	0	0	0	0	4	0	0	0	0	0	0	0	0	0	0	0	0	0	0	0	0	0	0	0	0	0	0	0	0
27673_93	0	3682	0	1055	0	0	35	0	0	0	0	0	0	1	3	496	1	0	0	96	0	0	0	0	189	0	0	0	0	0	0	0	0	0	0	0	0	0	0	0	0	0	0	0	0	0	0	0	0
27673_94	0	0	6	0	0	0	5	0	0	0	0	0	0	0	4	2	0	0	0	0	0	0	0	0	0	0	0	0	0	0	0	0	0	0	0	0	0	0	0	0	0	0	0	0	0	0	0	0	0
32623_1	3926	317	0	9	0	3050	0	0	5	0	0	1	0	0	681	0	3747	0	0	0	0	0	0	0	0	0	0	0	0	0	0	0	0	0	0	0	0	0	0	1	0	0	0	0	0	0	0	0	0
32623_10	4	0	0	0	0	1	0	0	0	0	0	1	0	3	0	0	0	0	0	0	0	0	0	0	0	0	0	0	0	0	0	0	1	3	2	0	0	0	0	0	0	0	0	0	0	0	0	0	0
32623_11	1	8	2587	1247	0	0	1847	20	3	0	0	0	0	0	0	1267	0	0	0	0	0	0	10	0	0	0	0	0	0	0	1	0	117	0	0	0	0	0	8	0	0	0	0	0	0	0	0	2	0
32623_12	102	2	0	0	0	1	0	0	144	0	0	1	0	1	0	0	32	0	0	1	0	0	12	0	0	1	0	1	0	0	1	0	1	0	0	0	0	137	0	0	0	0	0	0	0	0	0	0	0
32623_13	11	0	0	1	0	0	2	0	573	0	0	1	0	0	1570	1	7986	0	0	0	0	0	0	0	0	0	0	0	0	0	0	0	0	0	0	0	0	1	0	0	0	0	0	0	0	0	0	0	0
32623_14	12	2851	1	220	0	4	1238	0	3	0	0	0	0	0	436	12	0	0	0	0	0	0	0	0	1777	0	0	0	0	0	11098	0	7883	0	0	0	0	1	857	0	0	0	0	0	0	0	0	179	0
32623_15	25	1	0	0	0	1	0	0	1	0	0	0	0	0	1	0	0	0	0	0	0	0	1	0	0	0	0	0	0	0	0	0	0	0	0	0	0	1	0	1	0	0	0	0	0	0	0	0	0
32623_16	59941	53947	1	2	0	0	1923	1	30	0	0	0	0	0	6	0	0	0	0	0	2	21	0	0	0	0	0	0	0	0	0	0	1	1	0	1	0	9	0	1	0	0	0	0	0	0	0	2	0
32623_17	37828	0	0	0	0	2	0	0	172	0	0	37	0	1	0	0	0	2	1	1	0	0	2	0	5	0	0	0	0	0	10	0	7	0	0	7	0	319	3	10	0	0	0	0	0	0	0	0	0
32623_18	2	3976	19	1738	0	526	0	0	5	0	2948	0	0	6924	10	68	1	0	0	0	134	0	41	0	0	0	0	0	0	0	0	0	0	1	0	0	0	0	50	0	0	0	0	0	0	0	0	0	1
32623_19	121	4066	5154	6647	0	0	3	0	1	0	1	0	0	1	2	10	0	0	0	0	0	0	0	0	206	9	0	0	0	0	0	0	1	0	0	0	0	1	279	0	0	0	0	0	0	0	0	0	0
32623_2	2	0	900	418	0	53788	241	0	6480	0	0	81999	0	1	12356	3	1	0	0	0	0	0	0	0	0	0	0	0	0	0	1	0	0	0	13	1	0	14	6	0	0	0	0	0	0	0	0	0	0
32623_20	894	56	28	12	0	10	6	12	44	0	0	0	0	0	0	8	0	0	0	0	0	0	0	0	0	0	0	0	3	0	6	0	0	0	0	0	0	49	30	10	5	0	18	0	0	0	0	0	0
32623_21	29	17	14	0	0	46409	14	4	351	0	0	9	0	11	0	9	13	11	0	0	14	0	0	0	0	649	0	0	0	3	7	0	0	0	0	0	0	1403	18	31	0	0	0	0	0	4	0	15	0
32623_22	24943	27	1	0	0	0	182	1	6	0	0	0	0	1	47	0	0	0	0	0	0	0	0	0	0	0	0	0	0	0	0	0	0	0	0	1	0	4	0	0	0	0	0	0	0	0	2	0	0
32623_23	1	0	1584	622	0	0	969	0	2	0	0	0	0	48	0	713	0	0	0	0	0	0	0	0	1	0	0	0	3	0	201	0	1538	1	0	650	0	0	0	55	0	0	0	0	0	0	2	1	0
32623_24	17	130	3515	776	0	0	13	5678	0	0	0	269	0	7483	0	57	0	0	0	0	0	0	0	0	15	5	0	0	0	0	16	0	6970	14879	103	0	0	1	0	0	0	0	0	0	0	0	0	25	0
32623_25	14	0	0	6	0	5	0	0	9462	1	0	0	0	0	14335	61	3	0	1	0	0	0	2	0	54	1	0	0	0	0	0	0	0	0	0	0	0	56	100	3	0	0	0	0	0	0	0	0	0
32623_26	10	0	1	0	0	10	664	0	2	0	0	6	0	1	714	0	9717	4	0	0	0	1	3	0	0	0	0	0	0	0	0	0	1	0	0	0	1	0	0	0	0	0	0	0	0	0	0	0	0
32623_27	376601	42233	19	542	0	96191	0	0	6627	24	0	0	0	0	56242	0	12	0	1	0	0	93	294332	0	0	379	0	0	0	23232	0	0	51234	1	0	0	0	18	17	0	0	0	0	0	6	0	0	0	0
32623_28	186	1	339	4	0	1409	0	0	20	1	0	0	0	972	1	11	5	0	31	0	0	0	1	0	0	0	0	0	0	0	0	0	3	0	0	0	3	1	25	0	0	0	0	0	0	0	0	0	0
32623_29	2095	0	0	0	0	1	954	0	4	45766	0	0	0	0	0	0	9	0	25	0	0	0	3	0	0	0	0	0	0	0	0	0	1	0	0	0	0	2	0	0	0	0	0	0	0	0	0	0	0
32623_3	7	432	0	833	0	602	22	0	0	0	0	33	0	53737	0	976	0	0	0	0	0	0	4	0	7	0	0	6172	1	0	1384	0	2634	0	1	0	19732	1	0	1	0	0	0	0	0	0	0	9	0
32623_30	330754	5	3	3	0	0	8	3	1197	1	0	2	0	0	3	2	233992	1	1	0	1	0	3	1	0	6	0	0	5	1	1	0	2	0	0	2	3	200	2	1	0	0	1	0	0	1	4	0	2
32623_31	5	0	1	1	0	0	48	0	4	0	0	0	0	0	6	0	4	0	0	0	0	0	0	0	0	0	0	0	0	0	349	0	288	0	0	0	0	0	0	0	0	0	0	0	0	0	0	0	1
32623_32	775	4	11	9	0	9056	0	0	1426	0	0	7	0	0	1	0	6	0	1	0	0	0	5	0	0	0	0	0	0	1	0	0	11	27	0	0	2	401	0	7	0	0	1	0	0	6	0	0	0
32623_33	6	0	4	0	0	152	1	0	0	0	0	1	0	0	1	0	2	0	1	0	0	0	15703	0	0	7253	0	0	0	0	0	0	0	0	0	0	0	21	0	0	0	0	0	0	0	0	0	0	0
32623_34	6323	0	0	2433	0	0	80	1	1	0	0	686	0	7062	1	74	2	0	0	0	0	0	1	0	0	5	0	0	0	0	2	0	66	1	0	0	0	1	114	0	0	0	0	0	0	0	0	0	0
32623_35	3	0	4311	1631	0	0	1482	0	2	0	0	0	0	0	1	1434	0	0	0	0	0	0	0	0	0	0	0	0	0	0	0	0	0	0	0	0	0	2	6	0	0	0	0	0	0	0	0	0	0
32623_36	32	1218	0	37	0	2	1	0	1123	1	0	0	0	0	1	85	8	0	0	0	0	0	5	1	202	0	0	0	0	0	504	0	252	4	0	0	0	5	0	0	0	0	0	0	62	0	0	9671	0
32623_37	59856	4	0	14	0	4	116464	0	6917	0	0	0	0	0	41808	3	0	1492	0	0	0	0	0	1	0	1	0	0	0	1	0	0	36	27	0	0	602	435	0	13	10	0	0	0	0	0	1	0	0
32623_38	13	6600	4	96	0	340	0	0	84	0	0	0	0	1	0	42	5	0	0	0	10	0	0	0	2	65	0	0	0	0	1	0	0	0	0	0	0	63	7	1	0	0	1	0	4	0	0	0	0
32623_39	40	11	0	0	0	1	4	0	247	0	0	0	0	0	514	0	0	0	0	1	0	0	2	0	1	0	0	0	0	1	0	0	0	0	0	0	0	141	0	0	0	0	0	0	2	1	0	0	0
32623_4	12	0	0	0	0	0	5	0	1	0	0	3	0	1	1	0	0	17	0	11705	0	1	1965	0	0	0	0	0	0	0	8190	0	11536	2	1869	0	1304	0	0	0	0	0	0	0	0	0	35	11	0
32623_40	27126	6	0	1268	0	0	2172	0	65	0	0	0	0	0	0	0	0	1	0	0	0	0	0	0	1516	0	0	0	0	0	0	0	0	1	0	0	0	1	0	0	0	0	0	0	8	0	0	0	0
32623_41	3	0	0	0	0	1	0	0	10	0	0	0	0	0	2	1	0	0	0	0	1	9	0	0	0	0	0	0	0	0	0	0	0	0	0	0	0	99	0	0	0	0	0	1	8	0	0	0	0
32623_42	7197	7	7	2	0	0	8	0	143	0	0	0	0	2	0	2	4758	0	1	0	0	0	0	0	0	8	0	0	3	0	0	0	0	0	0	0	0	10	0	0	0	0	0	0	3	30075	0	0	0
32623_43	1	3	0	0	0	0	555	2	9	0	0	0	0	109	0	0	0	0	0	0	0	0	0	0	0	0	0	0	0	0	1324	0	1072	0	0	0	0	2	0	0	0	0	0	0	1	0	0	0	0
32623_44	15798	3	1	0	0	4210	0	1	92	0	0	0	0	1	332	0	0	0	0	0	0	0	0	0	1	0	0	0	0	0	0	0	0	0	0	0	1	7	0	0	0	0	0	0	1	0	0	0	0
32623_45	433	11	16	16	0	0	190	4	2	0	0	109	0	312	2	0	24	1	0	0	0	0	0	6	2	13673	0	0	1	2	0	0	38	89	0	1	5	81	0	32	0	9	1	0	0	41	10	0	0
32623_46	16778	2	1	9978	0	0	1810	0	29	0	0	12058	0	5	0	200	686	0	0	0	1	0	0	0	0	1	0	0	0	0	0	0	0	1	0	0	0	12	374	0	0	0	0	0	11	1	0	0	0
32623_47	62	111	318	5	0	2	8718	0	12	0	0	0	0	21	0	0	0	0	0	0	0	0	0	7	173	0	0	0	0	0	0	0	0	0	0	0	0	152	82	20	0	0	0	0	0	0	0	0	0
32623_48	13	306500	10	24785	0	0	0	0	14984	4	16	2	0	0	0	43371	33	0	0	0	0	0	0	0	95660	0	0	0	0	0	5	0	0	0	0	4	0	495	2	10	0	0	0	0	451973	0	0	0	0
32623_49	5	0	1	1	0	3810	0	0	72	0	0	0	0	1	0	0	0	0	0	0	0	0	0	22	0	14	0	0	0	0	0	0	0	1	0	0	0	37	8	1	0	29371	0	0	0	0	0	0	0
32623_5	4266	0	5	3	0	1	0	0	36	0	0	1	0	83	0	0	1	0	0	0	0	0	0	0	0	385	0	0	0	0	1	0	2	0	0	0	2	1	0	6	1128	0	0	0	0	1	0	0	0
32623_50	22	0	1	750	0	0	169	0	4734	0	0	0	0	0	29054	9	24	0	0	0	0	0	0	0	0	7	0	0	0	0	0	0	0	0	0	0	0	10	0	0	0	0	0	0	0	0	0	0	0
32623_51	3294	0	1	0	0	1	3157	0	92	48971	0	1	0	1	1	0	0	0	43	0	0	0	0	0	0	12	0	0	0	0	0	0	0	0	0	0	0	0	0	0	0	0	0	0	0	0	0	0	0
32623_52	14203	1	0	179	0	0	104	0	12	0	0	0	0	1	0	1	0	0	0	0	0	0	0	0	217	0	0	0	0	0	0	0	0	0	0	0	0	1	0	164	0	0	0	0	0	0	0	0	0
32623_53	117883	1	2	2	0	401	0	0	92	1	0	9	0	8	0	1	4	0	2	0	1	1	0	1	0	1328	0	0	0	0	20	0	1	0	0	0	0	671	0	3	1	0	0	0	0	0	0	3	0
32623_54	126608	1	3	5	0	2	1	3	645	303	0	1	0	2	0	2	11	0	4	0	0	0	0	0	0	406986	0	0	0	0	1	0	0	0	0	0	0	935	0	22	0	0	0	0	0	2	0	2	12
32623_55	3	19	0	2	0	0	5696	0	9	0	0	0	0	0	0	0	0	0	0	0	0	0	0	0	0	2	0	0	0	0	0	0	0	0	0	0	0	0	0	0	0	0	0	0	0	0	0	0	0
32623_56	31701	0	1	4	0	123	0	0	355	1	0	1	0	1	1838	3	1	0	0	0	0	0	0	0	0	6	0	0	0	3	0	0	6	0	0	0	7	100	4	0	0	1	0	0	0	0	0	6	0
32623_57	3	0	0	0	0	0	85	0	5	0	0	0	0	8	0	0	554	0	0	0	0	0	0	0	1	1	0	0	0	0	0	0	0	0	0	0	0	1	0	0	0	0	0	0	0	0	0	0	0
32623_58	15363	0	0	1826	0	0	12	0	1	0	0	7182	0	0	0	53	0	0	0	0	0	1	0	0	0	10	0	0	0	0	0	0	1	0	0	0	0	6	97	0	0	0	0	0	0	0	0	0	0
32623_59	0	0	390	144	0	1	0	0	6162	0	1	0	0	318	0	0	0	38	0	0	0	0	0	0	0	0	0	0	0	0	0	0	0	29	0	0	102	251	7	0	0	0	0	0	0	0	0	0	0
32623_6	8	4129	0	2311	0	1514	0	8	20	0	5324	2	0	0	14	8	3	0	0	0	90	0	0	0	0	2	0	0	0	0	1	0	0	0	0	0	0	0	59	0	0	0	0	0	0	1	0	0	3
32623_60	10	3	0	2	0	379	0	0	4	0	0	1	0	1313	1	1	0	17	0	0	0	0	0	0	0	4	0	0	0	0	1	0	0	0	0	0	0	0	2	0	0	233	0	0	0	0	0	0	0
32623_61	152	0	0	0	0	70629	23	0	91	0	0	0	0	0	0	0	0	0	9	0	0	0	0	0	0	1368	0	0	0	0	0	0	0	0	0	0	0	3782	2	69	0	0	0	0	0	0	0	0	0
32623_62	4	907	0	2020	0	869	9	0	7	0	0	0	0	0	44	1946	0	42025	0	0	0	9	0	0	0	3	0	0	0	1516	0	0	419	666	0	0	15024	3	0	0	150	0	0	0	0	0	0	0	0
32623_63	85866	0	0	0	0	0	21	0	4	1	0	0	0	1	1	0	0	2	1	0	0	0	2	0	0	7	0	0	0	0	0	0	0	0	0	0	0	30	0	1	0	0	0	0	0	0	0	0	0
32623_64	40066	0	0	0	0	5634	6	0	57	0	0	0	0	4	4486	0	0	2	0	0	0	0	0	0	0	4	0	0	0	0	0	0	1	0	0	0	1	42	0	1	0	0	0	0	0	0	0	0	0
32623_65	151107	1	0	1	0	70	0	0	1761	0	0	0	0	0	0	0	0	0	0	0	0	0	0	0	0	4	0	0	0	0	0	0	0	0	0	0	1	207	0	2	0	0	0	0	0	0	0	0	0
32623_66	3309	49	119	15	0	124	0	0	120	0	0	57	0	0	11	0	292	5	0	0	171	0	0	53	0	13	0	0	63	26	0	0	34	0	0	0	2	163	38	34	0	0	0	0	0	88	0	0	0
32623_67	1	4432	0	4	0	9293	3	0	2953	0	0	0	0	0	7	0	0	0	0	0	0	0	0	0	0	1	0	0	0	0	0	0	0	0	1	0	0	33	0	3	0	0	0	0	0	0	0	0	0
32623_68	16248	0	0	1	0	4	0	0	11	0	2	0	0	41179	298	1	0	2	0	0	0	0	0	0	0	6	0	0	0	0	0	0	0	0	0	0	0	10	0	0	0	0	0	0	0	0	0	0	0
32623_69	20	4	3	9	0	0	6183	0	1177	0	0	3	0	17	1	3	0	0	0	0	0	0	0	0	0	1	0	0	0	2	1	0	0	1	0	2	2	72	1	0	0	0	2	0	7	3	0	0	0
32623_7	864	129	3099	2017	0	1	0	0	0	0	0	0	0	0	0	2	0	0	0	0	0	0	0	0	44	0	0	0	0	0	0	0	0	0	0	0	0	7	68	0	0	0	0	0	0	0	0	0	0
32623_70	366	3	4	0	0	238	1	0	1645	0	0	100	0	290	2	0	32	21	19	0	0	0	0	0	0	115125	0	0	9	0	1	0	8	90	0	2	10	237	8	25	5	0	0	0	0	54	1	0	0
32623_71	28	375	34	21	0	6770	0	0	359	0	0	2	0	18	16	0	16	2	0	0	0	0	0	0	0	1	0	0	10	0	0	0	17	0	6	13	0	0	0	15	0	0	0	0	0	0	5	0	0
32623_72	6	3	0	1	0	0	8	0	0	0	0	0	0	2	26	0	1	0	0	0	0	0	0	0	0	4	0	0	0	0	0	0	8	0	0	0	0	0	0	4	0	0	0	0	1	0	0	0	0
32623_73	105	0	55843	45	0	2975	0	0	451	42	0	59	0	1252	2	0	93	0	0	0	0	0	0	0	2501	28	0	0	22	0	79	0	0	0	0	0	0	111	1242	7	0	0	0	0	0	0	0	2	0
32623_74	50781	0	2	1	0	0	1821	0	195	0	0	0	0	0	4	0	12	0	0	0	0	0	0	0	2	4	0	0	0	5	0	0	0	0	0	0	0	192	0	3	0	0	0	0	0	5	0	0	0
32623_75	56	27	1	4	0	27133	3	0	65058	0	5	0	0	10	265	0	0	1	84	2	0	0	3	0	1	0	0	0	0	0	1	0	1	1	0	0	0	301	1	13	0	0	0	0	0	0	0	0	0
32623_76	29276	0	0	0	0	10420	0	0	9	0	0	0	0	1	0	0	0	0	0	0	0	0	0	0	0	0	0	0	0	0	1	0	0	0	0	0	1	30	0	0	0	0	0	0	0	0	0	0	0
32623_77	87747	0	1	0	0	107	0	0	139	0	1	0	0	0	0	0	0	0	0	0	1	0	0	0	0	0	0	0	0	0	2	0	1	0	0	0	0	60	1	1	0	0	0	1	0	0	0	0	1
32623_78	770	50	150	172	0	178	0	0	80	0	0	0	0	2	0	27	151	0	0	0	0	0	0	0	0	0	0	0	198	202	175	0	1	0	0	0	44	129	3	0	31	0	0	0	0	0	0	81	149
32623_79	2	816	6	0	0	8519	157	0	806	0	0	9	0	70979	193	0	0	0	0	0	0	0	0	0	0	0	0	0	0	0	0	0	0	0	0	0	0	2	5	0	0	0	0	0	0	0	0	0	0
32623_8	81031	77	108	89	0	4279	0	0	2064	0	0	0	0	0	2	21	84	0	0	0	31	0	0	0	0	7	0	0	3	35	26	0	0	0	0	0	0	481	2	0	0	0	0	0	0	23	0	0	0
32623_80	634	35	15	0	0	3603	0	6	343	0	0	0	0	720	691	2	2	4	53	0	0	0	0	0	36	0	0	0	5	0	0	0	89	166	0	0	105	256	0	529	0	1	0	0	0	0	0	0	0
32623_81	4	0	1	0	0	0	368	0	96	0	0	0	0	0	0	0	4309	0	0	0	0	0	0	0	1	0	0	0	0	0	0	0	0	0	0	0	9	18	0	0	0	0	0	0	0	11	0	0	0
32623_82	5	4	6	1	0	132	0	0	23007	0	0	0	0	7	0	0	3	0	21	0	0	0	0	0	0	2	0	0	0	0	0	0	0	4	0	1	0	128	0	0	0	0	0	0	0	0	0	0	0
32623_83	0	16	2982	172	0	1152	0	0	1	0	0	83	0	1	0	5	0	0	0	0	0	0	1	0	2191	0	0	0	0	0	0	0	0	0	0	0	1	1	840	0	0	0	0	0	0	0	0	0	0
32623_84	61404	0	0	0	0	6	0	0	2	0	0	0	0	1	0	0	0	0	0	0	0	0	0	0	0	0	0	0	0	0	0	0	0	0	0	0	0	2	0	0	0	0	0	0	1	0	0	0	0
32623_85	16	19567	0	12746	0	15735	34	27	372	73	2	20930	0	32	31	13357	1	0	0	1	0	0	0	0	0	0	0	4	0	0	0	0	0	11	1	0	3	40	0	8	0	0	0	0	1	2	0	0	0
32623_86	89	20	94854	0	0	254	0	6	2534	44	0	1	0	0	29	0	1	1	0	0	0	0	6	0	42	0	0	0	0	1	1263	0	1008	0	0	0	0	513	14	32	0	0	0	0	0	0	0	57	0
32623_87	6544	19	349	5	0	0	181	2	18	0	0	1	0	4	2	0	0	1190	2	33181	0	0	2069	1	0	0	0	0	0	0	8	0	10386	2	0	0	115	0	0	0	0	0	0	0	0	0	0	0	23
32623_88	2	372	2517	5159	0	0	49	417	2	0	0	29934	0	4	0	61	0	0	0	0	0	0	0	0	30	0	0	0	0	0	0	0	0	1	8	0	0	1	0	0	1	0	0	0	0	0	0	0	0
32623_89	2	22868	0	14807	0	1534	0	4	33	0	32053	1	0	3	16	616	0	0	0	0	546	0	0	0	3	0	0	0	0	0	0	0	0	4	0	0	0	0	382	0	0	0	0	0	0	0	0	0	10
32623_9	12	1	2	0	0	800	3	0	283	0	0	0	0	1783	77	0	1	0	0	0	0	0	0	0	0	0	0	0	0	0	0	0	6899	33823	0	0	0	17	0	0	0	1	0	0	0	0	0	0	0
32623_90	60352	78	83	76	0	1	56	70	169	3	38	66	0	315	19	0	28	4	0	1	2	0	6	0	0	12	0	0	33	14	0	0	0	97	0	147	11	85	2	22	12	26	6	0	0	32	38	23	0
32623_91	45	5588	4	3	0	19295	14	0	5208	1	1	8	0	50	27	0	22	0	0	0	0	0	4	0	0	0	0	6	5	0	27	0	4	0	0	0	2	33	0	2	3	2	0	0	0	13	0	0	2
32623_92	2292	61	188	62	0	112	0	0	62	0	0	0	0	4	0	0	118	18	112	1	0	0	0	0	0	0	0	0	55	0	60	0	1	0	0	0	0	87	1	0	38	0	0	1	0	0	0	0	55
32623_93	173	1	0	0	0	28	0	1	0	0	1	0	0	0	3	0	0	0	0	0	46	0	0	0	0	0	0	0	35	0	0	0	1	3	0	0	0	807	0	0	22	0	0	0	27	0	0	0	0
32623_94	136	5	52	10	0	1	46	109143	174	0	0	0	0	148328	0	1	0	2	0	1	20	0	71	0	0	14	0	0	1	0	63	0	37810	159517	0	0	0	62	0	0	10	0	16	0	0	6	11	93	0
32623_95	3	9763	0	2820	0	29	0	1	46	0	0	0	0	2	0	1071	0	0	1	0	0	0	0	0	0	3	0	0	0	0	1	0	0	0	0	0	0	2	0	1	0	0	0	0	0	0	0	0	0
32623_96	142	0	120	2	0	0	101	1	1	1	0	65	0	4	6	0	0	17	179	1	85	61	0	0	0	0	0	0	0	0	0	0	0	10	0	0	0	0	0	0	0	0	0	0	1	0	0	0	0
33430_1	0	0	1	0	0	51	0	0	1114	1	0	0	0	0	0	0	0	0	3	0	0	1	5	0	0	0	0	0	0	0	0	0	0	0	0	0	0	165	0	2	0	0	0	0	0	0	0	11	0
33430_10	0	2777	0	605	0	15097	4	0	711	0	0	1	0	0	1201	14	0	0	0	0	0	0	0	0	0	295	0	0	0	0	0	0	0	0	1622	0	0	3	0	0	0	0	0	0	0	0	0	0	0
33430_11	1	25659	1	1	0	8530	0	0	15964	0	0	0	0	0	37	0	0	0	0	0	0	0	2	0	0	0	0	0	0	1	0	0	0	1	0	0	1	104	0	1	0	0	0	0	0	0	0	0	0
33430_12	4	7	18	947	0	1015	0	0	2371	0	0	0	0	3378	0	3	0	11	0	0	0	0	60281	0	0	8	0	0	0	2	0	0	0	0	1	0	1	58	16	0	0	0	2	0	0	0	0	0	0
33430_13	34804	3	127	4	0	6419	0	0	300	18	0	15	0	0	5433	3	0	0	0	0	0	0	0	0	0	0	0	0	0	0	6	0	0	0	1	1	0	715	0	20	0	0	0	0	0	0	0	1	0
33430_14	50000	1	54	1	0	132	0	0	384	0	0	1	0	0	61	0	39	0	0	0	0	0	0	0	1	0	0	0	0	0	0	0	0	0	167	5	0	1486	0	0	0	0	0	0	0	0	0	2	0
33430_15	4	482	1	20	0	0	1842	0	1544	1	0	129	0	0	2	0	0	0	1	0	0	0	0	0	68	0	0	0	0	0	0	0	0	1	0	0	0	26	2	0	0	0	0	0	0	0	0	1	0
33430_16	1	10701	0	4984	0	5236	11	0	348	0	0	2	0	0	720	175	0	1	0	0	0	0	0	0	0	0	0	0	0	0	150	0	0	16976	0	0	0	1	44	0	0	0	0	0	0	0	0	18052	0
33430_17	1	0	2	48054	0	3357	0	0	396	0	0	276386	0	0	0	215	1	0	0	0	0	0	0	0	657	0	0	0	0	0	0	0	0	0	102	0	0	6	1198	0	0	0	0	0	0	0	0	2	0
33430_18	16	0	108558	0	0	0	0	70	498	0	0	1	0	0	0	0	0	0	0	0	0	0	0	0	0	0	0	0	0	0	6	0	2	0	0	0	0	787	0	49	0	0	0	0	0	0	0	3	54
33430_19	21	8256	2	16	0	0	13165	0	3838	0	0	9718	0	0	1160	0	8566	0	0	0	0	0	0	0	2078	0	0	0	0	0	0	0	0	1	0	0	0	345	618	0	0	0	0	0	0	0	0	0	0
33430_2	1087	0	44279	22022	0	22945	0	1	1304	0	0	0	0	1	0	9059	0	1	0	0	0	1	66	0	0	0	0	0	0	0	0	0	0	0	16637	0	1	125	232	0	0	0	0	0	0	0	0	0	0
33430_22	1	0	1	1	0	0	0	0	6923	0	0	0	0	0	0	0	0	0	0	0	0	0	0	2	1	0	0	0	0	5	0	0	0	0	0	0	0	18	0	0	0	0	0	0	0	0	0	0	0
33430_23	2	4	4	0	0	1	1	0	103	0	2	3	0	109	0	0	0	0	0	0	0	0	0	0	0	0	0	3059	17111	0	0	0	0	0	0	0	0	10	0	0	0	0	0	0	0	10	0	0	0
33430_24	0	0	4	4891	0	0	59	0	345	0	0	2	0	0	0	4981	0	1	0	0	0	6840	1	0	0	50428	0	0	0	0	0	0	0	2	0	0	0	4	0	0	0	0	0	0	0	0	0	2	0
33430_25	4885	885	418	443	0	3066	1	67	994	0	506	0	0	156	89	0	0	224	11	0	2	0	113	0	21	0	0	0	0	0	0	0	0	36	1	860	109	3409	0	0	0	319	72	0	0	68	578	0	0
33430_26	1	19	1	6198	0	0	777	0	1	0	0	17116	0	0	188	2282	3	0	0	0	0	12060	1	0	0	318	0	0	0	0	1	0	0	0	0	2	0	8	0	0	0	0	0	0	0	0	0	0	0
33430_27	2	0	13515	4904	0	1463	0	1	31	1	0	18007	0	0	452	3551	0	0	2	0	0	0	0	0	0	0	0	0	0	0	1	0	0	1	0	0	0	6	0	0	0	0	0	0	0	0	0	0	1
33430_28	14370	0	9046	238	0	734	0	0	24	0	0	1	0	0	58	33	0	0	0	0	0	0	0	0	0	0	0	0	0	0	4888	0	69	0	0	0	0	0	2091	0	0	0	1	0	0	0	0	974	0
33430_3	3636	0	16	7	0	0	24	0	67	0	10	0	0	0	0	2	0	0	3	0	0	9	0	0	0	0	0	0	0	1	0	0	0	0	0	2	0	146	0	3	0	0	0	0	0	3	0	0	0
33430_30	1	11736	0	4877	0	0	407	0	16	0	0	0	0	0	9	1806	0	0	0	0	5	0	0	0	0	0	0	0	0	0	0	0	0	0	0	0	0	3	0	0	0	0	0	0	0	0	0	0	28912
33430_31	15	0	2	0	0	1	70820	7	22262	0	0	4	0	0	23193	0	3	0	0	0	0	0	0	0	0	0	0	0	0	0	0	0	0	0	0	1	0	795	0	31	0	0	0	0	0	0	0	0	1
33430_32	93909	2	11	24349	0	21169	0	1	7989	0	0	48	0	5	4	29	0	0	0	0	0	0	0	0	0	0	0	0	0	52	3	0	2	38	0	0	3	425	929	14	0	0	0	0	0	0	0	4	1
33430_33	20226	0	30454	1	0	0	1016	0	82	0	0	0	0	6778	1	0	0	0	0	0	0	0	0	0	0	0	0	0	0	0	2	0	1	0	0	0	0	7	1	0	0	0	0	0	0	0	0	0	0
33430_34	0	686	0	56	0	1219	0	0	32	0	0	0	0	1288	31	596	0	0	0	0	0	0	0	0	1273	0	0	0	0	0	46	0	1767	1	0	0	0	1	529	0	0	0	0	0	0	1	0	5	0
33430_35	823	80	0	32	0	22919	0	0	1007	0	1	1	0	0	1	3762	0	0	0	0	261	0	69	0	0	0	0	0	0	0	0	0	0	0	0	92	0	3776	9428	60	0	71	0	12	0	0	0	4	0
33430_36	3	0	2	0	0	0	174	0	5	0	0	0	0	0	1665	0	0	0	0	0	1	0	0	0	0	0	0	0	0	0	0	0	2146	0	0	0	0	0	0	1135	0	0	0	0	0	0	0	0	0
33430_37	2334	0	0	4	0	4	0	1	161	1	0	0	0	2	3	1	5	0	1	0	0	10	0	0	0	0	0	1	0	0	0	0	0	0	6	8	2	22	0	1	1	0	0	0	0	0	1	0	0
33430_38	759	3	488	277	0	819	0	34	1	0	0	17	0	33	0	45	0	65	0	0	40721	0	0	0	0	0	0	0	0	0	0	0	0	0	145	239	0	679	2	20	0	34	5289	0	0	0	10	0	2
33430_39	0	1268	0	0	0	14	0	0	30	0	0	0	0	0	6	0	0	0	2	0	1	0	0	0	0	1	0	0	28096	0	0	0	0	0	0	0	0	17	1	0	0	0	0	0	0	0	0	0	0
33430_4	70	204	19	77	0	775	0	0	391	0	0	1	0	0	130	16	0	79270	172	0	0	1	3	0	0	2	0	0	0	0	3	0	0	0	2	0	0	250	0	6	0	0	0	0	0	0	0	2	0
33430_41	1489	69	4	276	0	15431	0	0	46999	40	0	20	0	6	12220	4	0	0	0	0	17	0	0	0	9	1936	0	0	1	0	0	0	49	79	75	25	0	9148	0	290	5	0	0	0	0	0	0	0	0
33430_42	1	0	4025	2984	0	2	8788	0	0	0	0	590	0	0	1081	462	179	0	0	0	0	0	0	0	0	0	0	0	0	0	0	0	0	0	0	0	0	10	32	0	0	0	0	0	0	0	0	0	1
33430_43	2	2	0	1	0	0	79770	4140	1121	0	0	0	0	1	1	0	5	187	0	0	0	0	0	0	0	0	0	11046	0	0	1	0	1	0	0	0	0	509	0	21	0	0	0	0	0	0	0	0	0
33430_44	0	1	6623	4980	0	0	74	4721	7	0	1	0	0	0	0	256	0	0	0	0	2	0	0	0	0	0	0	0	0	0	0	0	0	0	0	0	108	2	104	0	0	0	0	0	0	0	0	0	0
33430_45	0	51779	17	9539	0	22181	1	0	696	0	1	0	0	1	60	175	0	0	0	0	1	0	0	0	0	0	0	0	43	0	0	0	0	0	0	0	0	83	6	1	0	0	0	0	0	0	0	0	0
33430_47	95	352889	5	78	0	49332	0	6	762	0	193	0	0	9	48	183	46	0	0	0	2	0	10	46	62402	0	0	0	1	0	0	0	10	0	0	0	44	2894	88724	107	0	0	0	9	0	0	0	0	0
33430_48	4	155	0	13	0	885	1	2	29	0	131354	1	0	1	155	14	0	1	0	0	408	0	1	0	27	6	0	0	0	0	0	0	0	0	0	0	2	18	1	0	0	0	0	0	0	0	0	0	7
33430_49	1	0	0	3625	0	0	36714	0	2970	2	0	2	0	0	0	22	0	2	2	0	2	0	0	0	0	0	0	0	0	0	1	0	0	1	0	0	0	202	15	7	0	0	0	0	0	0	0	0	0
33430_5	4358	0	31366	12496	0	27397	0	2	4266	0	0	1	0	0	0	4247	0	1	0	0	0	0	0	0	0	1	0	0	0	42	0	0	0	8	1	2	0	366	0	9	0	0	0	0	0	4894	3	3	0
33430_50	0	0	9105	2775	0	0	506	0	7	0	0	0	0	0	21	2957	0	1	0	0	1	0	0	0	0	8	0	0	0	0	0	0	0	1	0	0	0	17	0	1	0	0	0	0	0	0	0	0	0
33430_51	0	949	0	14	0	3	434	0	0	0	0	0	0	0	25	1	0	1	0	0	0	0	0	1	0	0	0	0	0	0	75	0	0	0	0	0	0	0	0	0	0	0	0	0	0	0	0	2	0
33430_52	492	9275	66	2038	0	0	45	78	1352	0	0	10	0	0	10	0	0	3	0	0	0	0	0	0	47	0	0	0	0	0	0	0	0	0	0	160	22	574	4	5	0	73	0	0	15	0	20	0	0
33430_53	49	0	15	8	0	1	933	1	159	0	0	1	0	1	4	0	0	1	0	0	0	1	14	0	0	0	0	0	0	0	146582	0	561	19	0	0	0	291	0	3	0	1359	0	0	0	0	0	2203	6
33430_54	3	0	0	1468	0	5800	14	19334	5	0	0	0	0	0	1	0	0	1	0	0	6	0	0	0	0	1	0	0	24	0	1	0	0	0	0	0	0	30	0	0	0	0	0	0	0	0	0	0	92437
33430_55	1	78825	0	21603	0	0	3783	0	2541	0	0	0	0	1	5	2	0	1	0	0	0	0	0	0	0	0	0	0	0	0	0	0	0	1	0	0	0	259	0	9	0	0	0	0	0	0	0	0	0
33430_56	11	1	1	90923	0	4501	0	2	9827	0	0	7	0	6	45730	11	0	0	0	0	4	0	0	0	0	1	0	0	0	1	8	0	1	0	0	0	0	1294	361	15	0	0	0	0	0	0	0	0	0
33430_57	3	1	0	1	0	0	0	0	27	0	0	0	0	42966	0	0	0	0	0	0	1	0	0	0	0	0	0	1	0	0	1	0	0	0	0	18	0	55	0	0	0	0	0	0	0	0	0	0	0
33430_58	52038	1	0	2	0	25987	0	0	365	0	0	0	0	0	43	0	0	1	0	0	1	0	0	0	0	0	0	0	0	0	2	0	1	0	1	1	0	314	0	1	0	0	0	0	0	0	0	1	1
33430_59	21	7508	0	2961	0	0	996	1	14	0	0	0	0	1	4	1354	0	2	0	0	0	0	0	0	0	0	0	0	0	0	0	0	0	4	0	0	0	3	0	0	0	0	0	0	0	0	0	0	0
33430_6	9446	0	1	2	0	422	0	27884	63	0	0	0	0	0	1	0	6	0	0	0	0	1	3	1	0	235	0	0	0	0	1	0	0	1	1	0	0	18	0	1	0	0	0	0	0	0	0	0	0
33430_60	3	21	1	1451	0	2	1	0	1401	0	0	0	0	1	20457	2361	0	150252	0	0	0	0	0	0	5333	0	0	0	2	0	1	0	0	0	0	0	0	28	1	1	0	1	0	0	0	0	0	0	3
33430_61	8	0	0	0	0	253	0	1	32	0	0	0	0	0	193	0	0	0	69114	0	0	0	0	0	0	0	0	0	0	0	0	0	0	0	1	2	0	106	0	2	0	0	289	0	0	0	0	0	0
33430_62	103	3	29	14	0	0	29868	0	15697	0	0	0	0	7	6640	0	549	4	1	0	2	0	0	0	0	0	0	0	6	0	1	0	0	0	0	63	0	231	0	11	3	11	2	0	4	0	16	0	0
33430_63	238	1	44	983	0	3	20789	725	11301	0	0	0	0	0	9	0	47	0	4	0	0	0	0	2	2664	14	0	0	1	0	65	0	0	0	0	8	13	6139	8	211	13	0	0	0	0	0	0	112	32
33430_64	59	49	33	0	0	6877	0	14	82068	4	0	5	0	0	665	0	0	0	0	0	0	0	0	0	0	0	0	0	0	5	0	0	0	32	0	0	0	2042	23	57	0	0	0	0	0	0	13	17	0
33430_65	23208	2	0	5033	0	1	10632	0	3417	0	0	0	0	0	704	24	0	0	0	0	0	0	0	6	5	1	0	0	0	0	0	0	1	0	0	1	0	157	4	4	0	0	0	0	0	0	0	0	0
33430_66	4	0	5	3	0	24652	1	18	30354	0	0	0	0	0	0	0	0	11	1	0	0	0	0	0	0	0	0	0	0	29	0	0	0	0	0	0	0	409	0	1	0	0	0	0	0	0	0	0	51
33430_67	0	52688	0	26517	0	376	0	0	5	0	0	0	0	0	0	0	0	0	3	0	0	0	0	0	1300	0	0	0	0	0	0	0	0	0	0	0	0	6	0	0	0	0	0	0	0	0	0	0	0
33430_69	1	1	23328	8222	0	2	1482	0	32	0	0	124	0	15651	11	28	0	0	0	0	0	0	0	0	0	3	0	0	0	0	34	0	5061	0	0	0	0	5	89	0	0	0	0	0	0	0	0	90	0
33430_7	6137	0	0	10354	0	0	971	0	251	0	0	0	0	1	14	4379	0	1	0	0	0	29126	0	0	908	0	0	0	0	1	0	0	0	0	0	0	0	8	0	0	0	0	0	0	0	0	0	0	0
33430_70	1	0	0	0	0	0	183	0	53	1	0	0	0	0	0	0	1	0	114871	0	0	0	0	523	0	0	0	0	0	0	0	0	0	0	0	0	0	186	0	0	0	340	0	0	0	0	0	0	0
33430_72	4	1	0	1	0	4	0	0	16	0	0	0	0	1	1	0	3	0	2	0	0	0	1	1	0	0	0	0	0	0	0	0	0	0	0	0	0	8	0	0	0	0	0	0	0	0	0	0	0
33430_73	49138	1	162	20	0	1251	0	0	780	0	25	0	0	0	0	0	59	1945	12	0	0	0	0	0	0	282	0	0	0	0	0	0	0	0	0	0	0	102	0	0	0	0	0	0	0	47	0	0	0
33430_74	89545	0	25	2611	0	0	95	1	644	0	6	3	0	0	0	0	276	0	2	0	0	22	8	0	3094	0	0	0	0	0	0	0	0	0	3203	16	4	402	0	0	62	0	0	0	0	0	4	389	0
33430_75	6	134751	1	58393	0	0	7695	0	1432	488280	0	3	0	0	19	24440	0	0	240	0	0	234	0	1	231	0	0	0	0	0	2	0	0	0	0	0	0	136	0	4	0	0	0	0	0	0	0	4	0
33430_76	30794	5	8	2	0	0	467	39	304	0	0	3	0	2	0	0	1	0	7	0	0	0	0	0	0	1	0	0	0	0	1	0	0	1	4	4	0	435	1	11	0	0	0	0	0	0	0	4	0
33430_77	2	1	2	9	0	1	390	0	5	1	0	3	0	0	0	0	0	1	0	0	1	1	0	0	0	1	0	0	0	0	4	0	188	7624	0	0	0	9	0	2	0	8	0	0	0	0	0	6532	165
33430_78	5	0	2	10	0	0	105	0	63	1	0	0	0	0	0	0	0	0	2	0	34717	0	1	0	21	0	0	0	0	0	0	0	0	0	0	0	0	3	0	0	0	0	0	0	0	0	0	0	2
33430_79	2	1	45332	20746	0	740	1	0	15	0	0	53820	0	0	0	653	0	0	13	0	0	0	0	0	0	0	0	0	0	0	0	0	0	0	0	1	0	31	124	1	0	0	0	0	0	0	0	0	1
33430_8	1	0	1	1	0	1	10657	1	3106	0	0	2	0	0	0	0	0	3	0	0	0	0	1	0	0	1	0	0	5905	117474	0	0	1	2	0	0	0	107	0	8	0	0	0	0	0	0	0	0	0
33430_80	49734	0	30724	2	0	0	0	0	31	10	0	1	0	0	11091	0	0	0	0	0	0	0	7	0	1	0	0	0	0	0	109	0	1	0	0	1	0	66	1	0	0	0	0	0	0	0	0	0	1
33430_81	5	885	3	39	0	4	2863	0	0	0	0	1	0	0	43	1	0	0	3	0	1	0	0	2	0	0	0	0	0	0	0	0	0	0	0	0	21822	9	674	0	0	2	0	0	0	0	0	0	0
33430_82	10	0	0	0	0	0	0	0	40	0	0	1	0	0	0	0	9	0	133477	0	0	0	0	6	0	0	0	0	0	0	0	0	1	0	0	0	0	208	0	0	0	447	0	0	0	1	0	0	0
33430_83	2874	1	1	0	0	87	0	0	130	0	0	0	0	0	146	0	3	0	12	0	0	0	2857	0	1	0	0	0	0	0	0	0	0	0	0	0	16243	1	0	0	0	0	0	0	0	0	0	1	0
33430_84	83731	2	0	1	0	0	1	0	0	7	0	0	0	0	0	0	0	0	0	0	1	0	0	0	0	0	0	0	0	0	0	0	0	0	0	0	0	1	0	0	0	2	0	0	0	0	0	0	0
33430_85	28	35	1	1	0	1820	0	0	2910	518560	0	1	0	0	220	5	9	2	70	0	0	0	0	0	0	0	0	0	2	0	0	0	0	0	0	0	0	497	40	4	0	0	0	0	0	0	0	0	0
33430_86	9	0	46494	0	0	0	25	0	477	1	0	0	0	1	19	0	0	0	1	0	1	0	0	1	0	0	0	0	0	0	4	0	4	0	0	2	0	222	0	6	0	0	1	0	0	0	2	0	0
33430_87	10735	0	8	0	0	34	0	0	11	367	0	0	0	0	0	0	0	5	0	0	0	0	0	0	0	0	0	0	0	0	42	0	6	5	209	0	0	35	0	0	0	0	0	0	0	0	0	145	0
33430_88	120	0	0	0	0	22	0	0	127	1	0	0	0	0	7	0	0	1	0	0	0	0	0	0	0	0	0	0	0	0	0	0	0	0	37492	0	0	37	0	0	0	0	0	0	0	0	0	0	0
33430_89	16344	1	0	2	0	961	0	0	29	0	0	1	0	0	0	0	0	0	5	0	0	0	0	0	0	0	0	0	0	0	0	0	2	1	0	0	0	16	0	0	0	0	0	0	0	0	0	3	0
33430_9	2	0	5	1	0	0	451	28	0	0	0	1	0	0	2	0	19	1	0	0	0	1	0	0	0	0	0	0	0	3	0	0	0	0	0	0	31	5	0	0	0	0	0	0	0	0	0	0	0
33430_90	92798	0	5	0	0	28583	0	0	1456	3	0	1	0	0	0	0	17	0	0	0	0	0	0	0	0	2	0	0	0	0	0	0	0	0	0	15	0	389	0	14	0	0	0	0	0	0	1	0	1
33430_91	53763	0	5	0	0	1	1	0	52	1	0	0	0	0	0	0	0	1	0	0	0	0	0	0	0	0	0	0	0	0	0	0	0	0	0	0	0	9	0	0	0	0	0	0	0	0	0	0	0
33430_92	18	0	73	3	0	0	532	0	8	0	0	39	0	0	1	0	107	101811	2	0	0	0	0	0	0	0	0	0	0	3	0	0	0	0	0	0	0	575	0	0	0	0	0	4255	0	0	0	0	0
33430_93	1	9723	1	2	0	0	381	0	14	0	0	0	0	0	14	10	0	0	3	0	0	0	0	0	7	1045	0	0	0	0	0	0	0	0	3314	0	0	3	0	0	0	0	0	0	0	0	0	0	0
33430_94	28324	0	9597	6015	0	55	0	0	5	0	0	0	0	428	0	0	0	0	1	0	0	0	0	0	2	0	0	0	0	0	0	0	0	1	0	0	0	2	0	0	0	0	0	0	0	0	5	1	0
33430_95	4	0	2617	716	0	0	4027	0	557	1	0	0	0	0	401	53	0	0	1	0	0	0	0	0	6352	0	0	0	0	0	1	0	0	0	1	0	0	6	6095	0	0	0	0	0	0	0	0	0	0
33433_1	7	887	0	1042	0	944	1	0	3	0	0	0	0	0	3	27	0	0	0	0	0	0	0	0	0	0	0	0	0	0	0	0	0	0	0	1	0	0	8	0	0	0	0	0	0	0	0	0	0
33433_10	45395	10333	0	0	0	0	7504	2	252	0	0	0	0	0	12	0	1	1	0	0	1	3	1	0	0	293	0	0	0	0	3	0	0	0	0	3	0	202	0	6	0	0	0	0	0	0	0	0	0
33433_11	23735	0	35372	9724	0	0	1732	1	339	0	0	0	0	0	191	0	27	4	0	1	0	0	0	0	0	0	0	0	0	0	0	0	0	0	0	1	16	3	0	0	0	0	0	0	0	860	2	0	0
33433_12	13355	0	1	0	0	59	0	0	2	0	0	0	0	1	0	0	67366	0	0	0	0	0	8	0	0	8623	0	0	0	0	0	0	0	0	1	0	0	30	0	2	0	0	0	0	0	0	0	0	0
33433_13	4	0	1	4	0	1	0	0	0	0	0	1	0	0	0	0	0	1	0	0	14	0	0	0	0	0	0	0	0	0	0	0	0	0	0	0	0	203	0	0	0	0	0	0	0	0	0	0	0
33433_14	4	17	31960	21710	0	0	13395	0	324	0	0	20958	0	0	1	9822	0	3	8	0	0	0	0	0	1	0	0	0	0	0	2	0	1	0	0	1	0	6	227	1	2733	0	0	0	0	1	1	1	0
33433_15	3	0	1092	280	0	1	436	0	269	0	0	2	0	0	1	304	0	0	36	0	0	0	0	0	0	0	0	0	0	0	1	0	1	0	0	0	0	22	0	63122	0	0	0	0	0	0	1	0	0
33433_16	61875	3	0	0	0	0	109	0	1	0	0	1	0	0	29	0	0	1	1	0	0	0	0	0	1	0	0	0	0	0	0	0	5	0	0	0	0	47	0	1	1	0	0	0	0	0	2	2	0
33433_17	181	0	0	1	0	0	0	0	83	0	0	20	0	0	0	0	0	0	91622	0	0	0	0	0	0	0	0	0	0	0	0	0	1	0	0	0	0	149	2	0	0	0	0	1	0	0	2	0	0
33433_18	4	0	5554	7261	0	1	3931	0	435	0	1	67762	0	0	658	325	1	0	1	0	1	0	0	0	0	0	0	0	0	1	1	0	0	0	0	0	0	0	112	0	0	0	0	0	0	0	0	0	0
33433_19	0	3436	1	634	0	18611	3	0	1	0	0	0	0	0	85	1290	0	0	1	0	0	0	0	0	0	0	0	0	0	0	27577	0	31740	0	0	0	0	17	0	1	0	0	0	0	0	0	1	0	0
33433_2	4	10989	9	1022	0	0	158	0	7	0	0	2	0	0	7	41	3	1	0	0	0	0	0	0	0	0	0	0	0	0	0	0	0	0	0	72725	0	2	21	0	0	0	0	0	0	0	0	0	0
33433_20	1	0	0	0	0	0	9	163	24	0	1	3	0	0	15	0	905	11268	0	0	0	0	0	0	0	0	0	0	0	0	0	0	0	0	0	58	0	0	0	0	0	0	0	0	0	0	1	0	0
33433_21	110	0	1	17	0	0	766	0	14	0	0	3	0	0	0	19	87	0	3	0	0	0	0	0	0	0	0	0	0	0	61	0	21	0	0	14	0	174	0	20	0	0	0	0	0	0	1	0	50
33433_22	1	0	0	5	0	0	924	11	61	0	0	1	0	0	0	0	0	5	5	0	0	0	0	0	0	0	0	0	0	0	0	0	0	0	0	0	12	237	0	0	0	0	0	0	0	0	0	1	0
33433_23	1	0	3	4960	0	1	631	0	2	0	0	0	0	0	0	5216	0	78	2	1	0	41328	0	0	0	0	0	0	0	0	1	0	82	0	0	0	0	3	0	0	0	0	0	0	0	0	109699	1	0
33433_24	13	173	0	2	0	0	0	0	787	0	0	2	0	0	5679	1	1	0	77	0	0	6226	0	0	0	34	0	0	0	0	0	0	1	0	0	0	0	57	0	2	0	0	0	0	0	0	2	0	0
33433_25	147180	0	0	29	0	26957	0	0	122	0	0	1	0	20	62	98	0	1	1	0	0	0	38	0	276	0	0	7	0	0	0	0	0	6	0	2	0	442	2	11	0	0	0	0	0	0	0	0	0
33433_26	33710	2	4	2218	0	10890	2	0	32	0	0	43776	0	0	0	72	0	114690	0	0	0	1	0	1	14	0	0	0	0	0	0	0	0	0	0	0	0	3	97	0	0	0	0	0	0	0	0	0	0
33433_27	12	1	5	0	0	5	6	0	1	0	0	1	0	0	1	0	0	3	0	0	0	0	12	0	2	0	0	0	0	0	0	0	0	0	0	0	0	0	0	3	0	0	0	0	0	0	0	0	0
33433_28	3799	13817	0	277	0	1	536	0	93	0	0	3	0	0	26	27	4880	51459	0	0	0	40	0	0	0	0	0	0	0	0	0	0	0	0	0	0	0	20	0	0	0	0	0	0	0	0	0	0	0
33433_29	2	9	9	1	0	1	0	0	0	0	0	0	0	0	0	0	0	2	0	0	0	0	0	0	0	0	0	0	0	0	0	0	0	0	0	0	0	337	0	0	0	0	0	0	0	0	0	0	0
33433_3	4	0	3	0	0	0	0	0	18	0	1	0	0	3	7	0	0	0	0	0	0	0	0	0	0	0	0	1	0	0	0	0	0	0	0	2	0	0	1	0	0	0	0	0	0	0	0	0	0
33433_30	4159	0	1	0	0	0	986	0	0	0	0	1	0	0	0	0	5	0	0	0	1	0	0	0	0	0	0	0	0	0	0	0	0	0	0	0	0	105	0	0	0	0	0	0	0	0	0	0	0
33433_31	5	4	0	78	0	0	50739	1	88	0	0	6177	0	0	297	1	0	2	0	0	0	22206	0	0	6092	0	0	0	0	0	0	0	1	0	0	1	0	313	17908	14	0	0	0	0	0	0	0	0	0
33433_32	135019	4	15	3	0	5	0	1	57	0	55	1	0	0	4	0	4	10	0	0	0	0	0	0	0	0	0	0	0	0	0	0	0	0	0	0	0	1374	0	37	0	0	0	0	0	0	0	0	0
33433_33	16	0	44392	66477	0	341	0	2	801	0	0	143448	0	2	0	182	0	3	0	0	1	1	0	0	0	0	0	0	0	0	2	0	0	0	0	0	0	49	598	1	0	0	0	0	0	0	0	0	1
33433_34	7	1	4	891	0	16785	1	0	106	0	0	3	0	0	71	1	0	4	0	0	0	0	0	0	0	0	0	0	0	0	0	0	0	0	0	1	0	10	13	0	0	0	0	0	0	0	0	0	0
33433_35	14286	0	0	10	0	1	72156	138	5306	0	0	1	0	0	722	1	0	5	0	0	0	8	0	1	1	0	0	0	0	0	0	0	0	0	3	2	0	67	0	4	0	0	0	0	0	0	32	0	2
33433_36	6	1	1	0	0	0	1	0	2	0	0	0	0	0	0	0	1	1	0	0	0	0	0	32331	1	0	0	0	0	0	0	0	1	0	0	0	0	53	2	1	0	0	0	0	0	0	0	1	0
33433_37	3	66	0	0	0	0	255	0	186	0	0	0	0	1	307	0	0	0	0	0	0	0	0	0	0	0	0	0	0	0	0	0	0	0	0	1	57	1	0	0	0	0	0	0	0	0	0	1	0
33433_38	244	2727	3	13	0	22776	1	0	1903	0	0	1	0	0	0	0	0	2	0	0	1	0	0	0	185	0	0	0	0	0	0	0	0	0	0	5	0	219	0	0	0	0	0	0	0	0	0	0	0
33433_39	28	0	5	2	0	163	0	0	23458	0	0	2	0	3	156	0	586	3	0	0	0	0	0	0	0	5	0	0	0	0	0	0	0	0	0	6	0	298	0	26	0	0	0	6	0	0	0	0	0
33433_4	4	822	0	735	0	813	0	0	7	0	0	0	0	0	25	2	2	4	0	1	0	0	0	0	2	0	0	0	0	0	0	0	1	0	0	3	0	0	1	0	0	0	0	0	0	0	0	0	0
33433_40	50758	3683	2	40	0	0	2067	0	97	0	0	0	0	0	6	3	1404	28152	0	0	0	0	0	0	0	0	0	0	0	0	0	0	0	0	0	2	0	67	0	0	0	0	0	0	0	0	0	0	5
33433_41	87704	1	0	0	0	464	0	2	12662	0	0	0	0	26741	531	0	3	0	0	0	0	0	1	0	0	0	0	0	0	0	0	0	54	0	0	7	0	182	0	2	1	0	0	11501	0	0	0	2	0
33433_42	20289	440	0	0	0	0	5990	0	0	0	2	9	0	0	0	287	5	0	0	0	0	0	0	0	0	0	0	0	0	0	0	0	0	0	0	0	0	240	0	14	0	0	0	0	0	0	0	0	0
33433_43	3	0	10049	3136	0	0	275	1	450	0	0	0	0	1	0	0	0	0	0	0	4	0	0	0	0	0	0	0	0	0	0	0	0	0	0	3	0	71	0	2	0	0	0	0	0	0	0	0	0
33433_44	14	0	2	9024	0	10	0	0	4	0	0	3622	0	0	23	71	1	2	0	0	0	0	0	0	0	0	0	0	1	0	20648	0	11388	1	2213	74	0	29	148	0	0	0	0	0	0	0	0	1066	0
33433_45	676	54	54	89	0	2865	0	119	82934	0	0	39	0	0	17	34	12	10	0	0	0	0	11	0	6	10	0	0	0	4373	142	0	73	0	0	1350	2144	1959	0	143	5	81	0	0	2	0	1	1	65
33433_46	17297	0	0	1	0	0	0	0	31	0	0	0	0	0	1	0	0	0	0	0	0	0	0	0	0	0	0	0	0	0	0	0	1	0	0	102772	0	1	0	0	0	0	0	0	0	0	0	0	0
33433_47	5	50469	1	4342	0	0	81355	0	1347	0	2	0	0	0	315	4649	0	0	0	0	0	0	0	0	2	0	0	0	0	0	0	0	0	0	0	6	0	108	0	7	0	0	0	0	0	0	4	0	0
33433_48	9	18261	0	3555	0	4911	2	0	2253	0	0	0	0	0	144	4255	1	5	0	0	8	1	0	0	0	0	0	0	0	0	0	0	0	0	0	1	0	6	0	0	0	0	0	0	24	0	0	0	3
33433_49	40	0	77	129	0	318	1	0	176	0	0	6	0	0	0	0	0	17	0	0	0	64975	2	1	3718	0	0	0	0	0	0	0	0	0	0	0	0	174	1933	1	0	1	1	0	0	0	0	0	0
33433_5	2	1	3	1	0	201	0	0	3308	0	0	0	0	0	683	0	1	0	0	0	0	0	0	0	0	2	0	0	0	0	0	0	1	1	0	1	0	57	0	4	3	0	0	0	0	0	0	0	0
33433_50	658	0	535	122	0	575	0	2	94341	0	0	2420	0	0	615	4	0	14813	2	0	1	30	24	0	1	1	0	2	0	0	4	0	2	0	0	97	8	1230	1	19	0	0	0	0	676	0	0	2	0
33433_51	9571	0	26948	2867	0	3	11754	3	1945	1	0	0	0	0	4	2	1	6	1	0	0	688	867	0	19	27	0	0	0	0	0	0	0	0	0	0	0	13	0	2	19	0	0	0	17	0	0	0	0
33433_52	70	3	8	9	0	20	0	1	15	0	0	0	0	0	0	0	0	17	0	0	0	0	0	0	0	0	0	0	0	0	1	0	0	0	0	0	0	58	0	0	0	0	0	0	0	0	0	0	0
33433_53	50026	3	0	2	0	0	139	1	7630	3	0	0	0	43	1	0	0	0	0	0	0	0	0	0	0	8113	0	0	0	1	0	0	0	9	0	0	0	235	1	0	43026	1	0	24	0	0	0	0	0
33433_54	29882	0	0	1	0	0	3	0	8	0	0	0	0	0	0	0	0	0	0	0	0	1	0	0	0	4745	0	0	0	0	0	0	0	0	0	0	0	2	0	1	28796	0	0	0	0	0	0	0	6
33433_55	5	12	0	23947	0	26909	1	0	317	0	0	0	0	0	366	10410	0	0	0	0	0	34594	0	0	109	0	0	0	0	0	0	0	0	0	0	0	0	47	191	2	0	0	0	0	0	0	0	0	0
33433_56	8	0	21816	9222	0	3	11784	33301	1946	0	0	1	0	0	4727	3456	0	1	0	0	0	0	1	0	0	2	0	0	0	0	0	0	0	0	0	0	0	19	0	0	0	0	0	0	0	0	0	0	0
33433_57	83	40365	11	47228	0	2662	0	38	3575	0	134	3	0	0	0	1	0	7	7	5	2	0	0	0	186	0	0	0	0	0	33	0	14	0	0	38	0	534	0	24	1	0	0	0	0	0	0	0	0
33433_58	136055	2	0	1	0	0	3334	6	61	0	0	1	0	0	189	1	0	2	0	0	0	0	0	0	0	1	0	0	0	0	0	0	1	0	0	65	0	275	1	8	0	0	0	0	0	0	0	0	0
33433_59	404	90	5	36	0	612	0	38	366	0	0	3	0	0	0	2	0	9	0	0	1	1	55	0	111	1	0	0	0	0	0	76	8	0	0	197	2	58	0	0	1	0	196	0	0	0	1	0	0
33433_6	25245	0	0	0	0	0	0	2	2307	0	4	0	0	0	2	0	0	1	0	0	0	1	0	0	0	0	0	0	0	0	4	0	0	0	0	1	0	388	0	12	0	0	0	0	0	0	0	0	0
33433_60	163	19	19	0	0	0	181	3	0	0	0	0	0	7	18	11	12	9	0	19	0	0	0	40	0	0	0	0	0	0	0	0	0	0	0	108	5	164	0	0	1	0	0	0	0	0	54	0	0
33433_61	2	4	41	132	0	0	7540	107	1004	0	0	0	0	0	0	0	14109	0	3	0	0	0	0	0	2	0	0	0	0	0	0	0	0	0	0	0	0	68	2	0	0	0	0	0	0	0	0	1	0
33433_62	1	0	7	3	0	0	0	0	26	0	0	0	0	0	7	0	0	10	0	0	1	2	0	0	0	0	0	0	0	1	1	0	1	1	0	0	2	2	0	0	0	0	0	0	0	0	0	0	0
33433_63	30	0	50	4	0	0	2539	0	5701	0	0	0	0	0	3	0	0	0	0	0	0	0	2	0	0	244	0	0	0	28	0	0	0	1	0	0	0	531	0	2	0	0	0	0	0	0	0	0	1
33433_64	0	0	0	0	0	22	11	3	4557	0	0	0	0	0	0	0	0	0	0	0	0	0	0	0	0	0	0	0	0	0	50342	0	59229	3	0	0	0	67	0	0	0	0	0	0	0	0	0	77	0
33433_65	7	0	0	0	0	518	0	0	302	0	0	0	0	0	1	0	12	0	1	0	0	0	0	0	0	1	0	0	0	58074	0	0	1	0	1	0	1	84	1	1	2	0	0	0	0	0	0	1	1
33433_66	0	0	0	0	0	0	16778	0	159	0	0	3	0	0	102335	2	0	0	0	0	0	0	0	0	0	2	0	0	0	0	0	0	0	0	0	0	0	457	0	9	1	0	2	0	0	0	0	1	20
33433_67	524	2	716	136	0	0	5	40	72	0	0	0	0	0	0	49	0	0	0	0	0	0	0	0	0	0	0	0	0	1	0	0	1	0	0	33	0	177	0	0	0	0	0	0	0	0	0	0	53
33433_68	2	0	30242	4178	0	3	1701	1	1	0	45334	1	0	0	2	218	0	0	592	0	298	0	0	1	0	0	0	0	0	0	0	0	0	0	1	0	0	4	55	0	0	17	0	0	0	0	0	0	5
33433_69	3	0	1	1	0	539	0	0	413	0	0	0	0	0	3	0	1	0	0	0	0	0	0	0	0	2	0	0	0	1	1	0	0	0	5538	0	0	42	0	0	0	0	0	0	0	0	0	0	2
33433_7	2201	0	1	0	0	2	2	0	1	0	16272	0	0	0	0	0	3	0	0	0	71	1	0	0	0	0	0	0	0	0	0	0	1	0	0	0	0	0	0	0	0	0	0	0	0	0	0	0	2
33433_70	1	47	0	19	0	0	460	120	0	0	0	0	0	0	3	1	0	0	0	0	0	0	0	0	0	4	127	0	0	1	27	0	92	9046	0	8	7909	3	278	0	0	89	0	0	0	0	0	5880	0
33433_71	4	91	3	5097	0	41	13855	240497	566	0	5	0	0	0	1468	6019	0	1	0	0	0	15136	0	0	21	0	0	0	0	0	0	0	2	3	0	0	0	27	0	0	0	0	0	0	0	0	6	0	0
33433_72	1	0	0	0	0	0	1	2	2	0	1	0	0	0	1	0	1	0	0	0	0	0	0	0	0	0	0	0	0	0	2	0	5	0	0	0	0	0	0	0	0	0	0	0	0	0	0	0	1
33433_73	83214	511	5	24	0	6181	0	2	1086	0	0	70	0	0	162	267	3	1	0	0	0	0	3	0	0	3	0	0	0	0	6	0	0	0	0	0	2	587	0	0	1	0	0	0	0	0	0	0	0
33433_74	123	1	201477	103049	0	1763	0	7	248	0	2	1	0	1	1778	2	2	20	0	0	0	0	2	1	0	0	0	0	17	0	0	0	0	0	0	89	0	547	0	20	16	0	0	0	0	0	0	0	0
33433_75	15	4	66485	22090	0	2	26187	0	2630	8	0	0	0	0	0	535	0	2	18	0	0	0	2	0	119	0	0	0	0	0	0	0	0	0	3	0	0	11	19	0	0	0	0	0	0	0	0	0	0
33433_76	10	0	3	0	0	13797	0	0	88576	0	0	0	0	0	176	0	0	0	0	0	0	0	0	0	0	7	0	0	0	0	8	0	19	0	0	0	0	349	0	8	0	0	0	0	0	58	0	0	0
33433_77	6	0	5	0	0	0	0	0	448	0	67	0	0	0	0	0	0	1	1	0	0	0	0	0	0	0	0	0	0	0	0	0	0	0	0	0	0	290	0	0	1	0	0	0	0	0	0	0	0
33433_78	1	0	6	107	0	0	16601	0	566	0	432	0	0	0	0	0	0	1	0	0	0	0	0	32	0	0	0	0	0	0	0	0	0	0	0	0	0	0	0	0	0	0	0	0	0	0	0	0	0
33433_79	70371	0	3	0	0	0	3	0	303	0	0	0	0	1	1	0	0	0	0	0	0	0	0	0	0	0	0	0	0	0	0	0	0	0	0	0	0	148	0	0	0	0	0	0	0	0	0	0	1
33433_8	2721	1	0	0	0	0	13	0	101	0	0	0	0	9	0	0	1	0	0	0	12	0	0	0	0	0	0	0	1	5	0	0	0	0	0	0	0	18	7	0	0	0	0	0	0	0	0	0	0
33433_80	7	0	10	0	0	0	1	0	1	0	27	0	0	0	0	0	0	2	0	0	0	0	0	0	0	0	0	0	0	0	0	0	0	0	1	0	0	77	0	0	0	0	0	0	0	0	0	0	0
33433_81	6002	53	240	65	0	0	154	88	463	0	1	16	0	11	62	24	0	179	0	0	249	0	0	44	0	0	0	0	0	0	188	0	199	0	230	703	8	723	0	1	11	0	0	0	0	0	0	1	0
33433_82	5	2	5	2671	0	0	0	0	103	0	0	0	0	0	371	1124	0	68161	11	0	0	0	0	0	43	0	0	0	384	0	0	0	0	0	62459	0	0	2	0	5	0	1	0	0	0	2	0	0	0
33433_83	70840	0	6	4	0	0	5	0	2516	0	2	0	0	0	0	0	0	4	0	0	0	0	0	0	0	0	0	0	0	0	0	0	0	0	0	0	1	453	0	0	0	0	51	0	0	0	1	0	0
33433_84	187499	0	2	0	0	1	0	0	2	0	0	0	0	0	0	0	0	3	0	0	0	0	0	1	0	0	0	0	0	0	0	0	0	0	0	0	0	2	0	0	0	0	0	0	0	0	0	0	0
33433_85	60051	3	3	5	0	0	32	0	2043	41	0	1	0	0	952	0	0	3	0	0	0	0	0	0	0	0	0	0	0	0	0	0	2	0	0	2	0	762	1	13	3	0	0	0	0	1	0	0	7
33433_86	5	0	218369	78466	0	16226	0	0	2440	0	70	0	0	0	10858	2240	0	13	0	0	1	0	0	0	0	0	0	0	0	0	0	0	0	1	0	7	0	217	319	12	2	0	0	0	0	0	0	0	0
33433_87	31563	0	15526	54	0	252	0	0	7	0	6	0	0	0	0	154	0	0	0	0	3	0	3805	0	0	80	0	0	0	0	0	0	0	0	0	0	0	2	0	4	47	0	0	0	0	0	0	0	0
33433_88	1586	5	3	2	0	0	0	0	41	0	2	0	0	0	0	0	6	4	0	0	0	0	0	0	0	4	0	0	0	0	0	0	0	37132	4	0	0	17	1	0	15415	0	4	0	0	0	0	0	5
33433_89	4	0	4	1	0	0	531	0	442	0	75	0	0	335	1607	0	0	2	1	0	1	0	5	0	0	1	0	0	0	1	0	0	0	25	196	0	0	30	1	0	119163	0	0	1	0	0	0	0	0
33433_9	62329	2	18793	0	0	0	92	0	19	0	0	0	0	2437	0	0	1	0	0	0	0	0	0	0	0	0	0	0	0	0	38	0	12	0	0	1	0	1	0	0	0	0	0	0	0	0	0	0	0
33433_90	10	1	3	0	0	8167	0	1	1060	0	134215	0	0	0	1	0	0	2	0	0	542	1	0	2976	0	0	0	0	0	0	0	0	0	0	0	0	0	8	0	0	0	1	0	0	0	0	0	0	1
33433_91	7	2	5133	2610	0	3573	0	0	52	0	0	0	0	0	0	1075	0	5	0	0	826	0	0	0	37	0	0	0	2	2772	0	0	0	1	0	0	0	7	0	0	1	0	0	0	5	0	0	0	1
33433_92	6	1	0	0	0	0	169	2	3	0	1	0	0	0	2	0	0	18	0	0	1	0	0	0	0	0	0	0	0	3	201	0	29	0	0	0	0	2	1	0	4	0	0	0	0	0	0	0	1
33433_93	1101	3	11	3	0	0	57	0	59	0	0	2	0	6	0	0	6	9	0	0	6	0	0	0	0	1	0	0	0	0	0	0	0	1	0	0	0	27	0	3	5	0	0	0	0	0	0	0	142858
33433_94	3	12224	6	6381	0	3140	1	1	6	0	0	0	0	3	2637	62	0	117070	0	0	6	0	0	0	1	0	0	0	0	0	7	0	1	0	2	1	0	28	119	0	1	0	0	0	0	0	0	0	0
33433_95	51285	3	1	6	0	60	0	5	149	0	125205	0	0	0	0	2	1	9	0	0	362	0	0	0	0	676	0	0	0	0	0	0	0	1	0	0	0	11	0	0	7	0	0	0	0	0	1	0	4
33433_96	17	0	2	1	0	1	0	3	0	0	0	0	0	0	0	0	0	1	0	0	0	0	0	2	0	0	0	0	0	0	0	0	4	4	0	0	0	1	0	0	4	0	0	0	0	0	0	0	7
35228_1	6	0	53983	38	3	0	343	2	426	0	0	4	0	0	0	0	3	0	0	1	0	0	0	0	0	0	0	0	0	0	0	0	1	0	0	0	0	46	0	0	0	0	0	2	0	1	0	1	0
35228_10	66	6249	7	13143	0	37	52437	3	101	0	0	91834	11	2	236	5723	2	2	0	0	1	0	0	21	972	0	0	2	0	7	1	0	0	1	0	0	0	55	0	0	0	0	0	0	0	5	0	1	0
35228_11	10	4	3	17761	197	139825	81	89	3411	0	0	4	0	0	17672	0	16507	21	0	0	0	0	0	0	667	17	0	0	0	0	14	0	50859	53370	0	0	0	736	0	9	0	0	20	0	0	53458	0	414	27
35228_12	13172	0	4	4	0	11	2272	95605	343	0	0	9	0	0	17	1	7	57441	0	0	0	0	2	0	1	0	0	2	0	0	0	0	4	0	2	0	0	24	0	4	0	0	0	2	0	3	0	0	0
35228_13	0	517	2	50	2	0	733	0	118	0	0	0	6094	0	0	0	25485	0	0	0	0	0	0	0	0	0	0	0	0	0	0	0	0	0	0	0	0	233	0	0	0	236	0	2	0	0	0	0	0
35228_14	0	1	0	2221	2	666	0	0	253	0	0	0	3104	0	0	0	1	0	0	0	0	0	0	119	0	32	0	0	0	0	0	0	0	0	0	0	0	525	9	107	0	0	0	0	0	0	0	0	0
35228_15	567	8	386	76	0	1	27	10	77	108842	0	0	6	1	7	100	0	1	6	2	0	0	3	0	0	0	0	0	0	0	0	0	1	0	0	0	2	33	0	0	0	0	0	0	3	0	0	0	1
35228_16	615	0	0	88	3	0	1618	0	348	4	0	422	10154	1	0	0	17	0	0	0	3	611	0	1268	0	0	0	0	0	164	0	0	0	0	0	0	0	1370	0	0	0	1	2	0	0	0	0	0	0
35228_17	216	24	0	1	7034	0	91	72	4958	0	0	0	0	0	140	0	72	31	0	0	1	0	0	0	0	0	0	0	0	0	0	0	0	0	0	0	0	1621	0	85	0	552	4	143	0	0	0	0	37
35228_18	7	24615	1	16600	0	6045	2	0	1066	5	0	0	1	0	2786	0	0	0	0	0	0	4	0	0	1	0	0	0	0	0	0	0	0	0	0	0	0	1	0	0	0	0	23189	0	0	9	0	0	0
35228_19	0	1	3	1896	1508	713	0	0	147	0	0	0	0	0	0	0	0	0	0	0	0	1	0	82	0	0	0	0	0	0	0	0	200	0	0	0	0	322	12	0	0	0	0	0	0	1	0	0	0
35228_2	0	1	3	0	4	1271	6	2	932	0	0	4	0	0	0	0	0	3	0	0	0	0	1	0	0	0	0	68458	0	0	0	0	0	0	0	0	0	18	0	0	0	0	0	0	0	64638	0	0	0
35228_20	1	0	1	1	1300	0	473	0	0	2	0	0	0	0	0	0	11861	0	0	0	0	0	0	0	0	0	0	0	0	0	0	0	0	0	0	0	0	0	0	0	0	0	1	0	0	0	0	0	0
35228_21	414	16	160	43	0	27	0	6	55	85758	0	0	0	0	3	13	0	1	9	1	1	0	8	0	0	0	0	0	0	0	4	0	0	0	0	0	1	41	0	0	0	1	0	0	2	0	0	0	0
35228_22	67	0	0	0	0	0	562	0	813	0	0	0	1951	1	0	0	429	0	0	0	0	405	0	80	0	0	0	0	0	39	0	0	0	0	0	0	0	0	0	0	0	0	4	0	0	0	0	0	0
35228_23	54	35	0	1	0	0	5	0	3324	2	0	0	2226	0	0	0	2	45	0	0	0	0	0	0	1	0	0	0	0	0	0	0	0	0	0	0	0	0	0	0	0	0	3	0	0	1	0	0	0
35228_24	2	24726	0	19435	1	6822	2	0	998	2	0	0	0	0	2971	0	0	1	0	0	0	5	0	0	891	0	0	0	0	0	0	0	0	0	0	0	0	4	0	0	0	0	24571	0	0	6	0	0	0
35228_25	2	41	2	3	0	138	0	0	24	0	0	0	0	0	2	1	0	0	0	0	0	0	1	0	0	0	0	0	0	0	0	0	0	0	0	0	0	10	0	0	0	0	0	0	1	0	0	0	0
35228_26	0	0	0	1	0	2	1	0	7	0	0	0	61	0	0	1	0	0	0	0	0	0	20008	0	0	0	0	0	0	0	0	0	0	0	0	0	0	50	0	2	0	0	0	0	0	1	0	0	0
35228_27	1	0	0	64	1	34319	651	0	412	3	0	0	1	0	1	1	0	0	0	0	0	1	1	0	962	1	0	0	0	0	1	0	3	0	0	0	1	2	313	0	0	9	0	0	15429	0	0	0	0
35228_28	32	0	9	3	0	197	0	0	1675	88	0	3	594	4	0	5	0	0	0	0	0	12	1	0	3	4	0	4	0	33	0	0	11	0	0	0	0	193	0	11	0	3	0	0	0	0	0	0	0
35228_29	20	1	0	2193	1477	1	84743	20	475	0	37	0	1	0	1	0	2	0	0	0	0	0	1	116	0	0	0	0	0	0	0	0	0	0	1	0	714	237	0	16	0	0	0	0	0	0	0	0	0
35228_3	10645	0	3	4	6635	0	69	0	0	0	0	5	1	0	6	1	1	2	0	0	0	0	0	23	1	860	0	0	0	0	0	0	5	10	0	0	0	2	0	61	0	0	0	0	0	13	0	0	0
35228_30	11	315	1	28860	0	62970	189	125	32994	0	0	0	68	0	74	12758	13	58	0	0	0	0	0	0	2037	1	0	0	0	0	2	0	0	0	0	1	0	449	0	26	0	5	383	0	1	3	0	13	1
35228_31	0	0	0	0	0	0	7	0	1	0	0	0	116	0	0	0	0	0	0	0	0	0	56378	0	0	0	0	0	0	0	0	0	0	0	1	0	0	107	0	5	0	0	0	0	0	1	0	0	0
35228_32	5	210	8	5	0	687	4	0	161	0	0	0	0	0	16	0	3	0	0	0	0	0	2	0	0	2	0	0	0	0	0	0	0	0	0	0	0	44	0	1	0	0	0	2	1	0	0	0	0
35228_33	4	0	0	115	0	41032	884	0	938	5	0	0	0	0	0	0	0	0	0	0	0	1	4	0	2023	0	0	0	0	0	3	0	10	0	0	0	0	1	782	0	0	0	0	0	25117	0	0	0	0
35228_34	3	0	230	0	0	692	0	0	24011	0	0	4	2043	3	0	85	0	0	0	0	2	0	3	0	0	0	0	0	0	411	0	0	0	442	0	0	0	1813	0	0	0	103	0	0	0	0	0	0	0
35228_35	70	0	0	3353	2033	0	113010	4	595	5	0	0	11	0	2	0	2	0	0	0	16	0	2	0	0	256	0	0	0	0	0	0	0	2	0	0	581	198	0	0	0	88	0	0	0	1	0	1	0
35228_36	7	370	0	22273	0	49642	111	113	30273	0	0	0	44	0	28	9408	9	131	0	0	0	0	10	0	1265	0	0	0	0	0	0	0	2	0	0	0	0	363	0	8	0	0	349	0	0	0	0	0	0
35228_37	0	0	43904	20058	0	0	2737	0	3795	0	0	0	0	2	737	25	0	0	1	0	5	0	0	0	62	0	0	4	0	0	0	0	0	0	0	1	0	4	105	1	0	1	0	23	0	0	0	0	0
35228_38	0	1	2	1	0	31027	0	0	2270	0	0	0	1164	0	0	0	0	0	0	0	1	0	1	10	0	0	0	0	0	0	0	0	0	0	0	0	0	178	0	48	0	0	0	0	0	0	0	0	1
35228_39	3	25	4	5574	1	0	9476	0	8	0	0	0	0	2	1	0	0	0	28	0	8	0	0	238796	0	0	0	5	0	0	1	0	0	0	0	0	0	28	0	1	0	27	0	0	0	0	0	0	0
35228_4	7	2107	3	8793	7	26	24643	3	34	1	0	46341	0	4	183	3807	0	4	0	0	2	0	0	1	1	0	0	5	0	3	0	0	0	1	0	0	0	37	0	1	0	0	1	0	0	8	0	1	3
35228_40	3321	19	17	14	0	1	345	5	230	0	0	1	56	136142	1	1	0	0	0	0	215686	1	0	54	0	6	0	112001	0	7	0	0	0	0	0	0	0	128	0	0	0	0	0	0	0	0	0	0	6
35228_41	8	47796	3	7951	0	1	25827	3	13212	0	0	0	116	21	147	959	6	0	0	0	2	0	0	0	0	0	0	1	0	0	0	0	1	0	0	2	0	452	0	30	0	58	0	0	0	2	0	0	0
35228_42	5820	189	18040	4063	4719	1	1231	3205	667	0	0	67	0	2	98	2604	175	106	1	1707	0	0	675	0	0	0	0	0	0	58	0	0	974	234	0	0	75	736	0	0	0	336	0	0	229	0	0	3	563
35228_43	0	0	1	1	1000	58965	2	0	2097	0	0	0	0	2	0	0	0	0	1	0	0	0	2	1	0	0	0	0	0	0	0	0	0	0	0	0	0	476	1	99	0	1	0	0	0	0	0	0	3
35228_44	2	0	73099	42621	0	0	6729	0	8775	0	0	0	0	1	1681	45	0	0	0	3	8	0	0	0	117	0	0	7	0	0	0	0	0	1	0	0	0	18	230	0	0	4	0	88	0	0	1	0	0
35228_45	10	0	1	7296	0	0	9012	0	3	0	0	0	1	5	3	656	0	0	31	0	7	1	0	257731	0	1	0	0	0	0	0	0	0	0	0	0	0	54	0	1	0	36	0	0	0	0	0	0	0
35228_46	1810	17	0	5	0	0	82	0	92	5	0	2	29	46436	0	0	0	0	0	0	91275	0	0	0	0	0	0	49039	0	0	0	0	0	0	0	0	0	25	0	1	0	24	1	0	0	0	0	0	2
35228_47	0	48527	2	8359	31	1	27491	1	15552	0	0	0	0	53	36	946	7	0	0	0	3	0	0	0	0	0	0	0	0	9	3	0	1	0	0	0	0	451	0	0	0	64	0	0	0	2	0	1	1
35228_48	1296	0	5324	63	2716	2	1111	1291	879	0	0	18	0	19	0	0	0	4	12	613	17	0	700	0	0	0	0	12	0	0	202	0	0	0	0	0	0	47	0	0	0	0	1	0	541	0	0	0	0
35228_49	24	0	179	55	0	16	0	0	15	0	0	0	0	0	1	0	0	0	0	0	0	0	0	0	0	0	0	0	0	0	1	0	0	5	31	0	2246	1	0	0	0	0	2	0	0	0	247	118	0
35228_5	52	0	2	7137	40	55696	46	563	627	0	0	1	0	0	7324	0	4173	363	0	0	0	0	0	0	392	0	0	0	0	0	79	0	16166	16582	0	0	0	145	0	2	0	0	0	0	0	20469	0	186	15
35228_50	3	14	32679	11891	0	0	419	0	226	0	0	1	13	0	152	2	1	0	0	0	2	0	1	3	0	0	0	0	0	0	0	0	0	1	0	0	0	130	64	25	0	0	1	0	0	1	0	2	0
35228_51	29	0	4	28635	16	3	114712	0	1123	0	0	0	0	3	19	11461	0	0	1	0	0	2	0	155	0	0	0	0	0	2	0	0	0	0	0	3	0	108	0	3	0	0	1	0	0	0	0	0	0
35228_52	28662	1	2	1	0	0	156	0	317	0	0	1	14	10	1	1	0	0	0	0	2	0	0	0	0	0	0	0	0	1	0	0	0	0	0	0	1	50	0	0	0	1	19002	0	0	0	0	0	213
35228_53	117	0	1	3	0	10	0	261	2153	0	0	0	6233	0	0	0	48	0	0	0	0	0	0	0	0	0	0	0	0	0	0	0	0	0	0	0	0	5167	0	290	0	116	0	0	0	0	0	231	2
35228_54	213653	0	3	0	0	2	0	0	0	0	0	0	0	0	0	0	0	1	0	0	1	1	0	0	0	0	0	0	0	0	0	0	0	0	0	0	0	0	0	0	0	0	2	0	0	0	0	0	0
35228_55	22	11	80683	21868	38	0	1540	0	564	0	0	0	0	0	616	2	1	6	0	0	0	0	0	3	0	0	0	1	0	0	0	0	0	0	3	0	1	361	97	22	0	0	0	0	0	0	0	0	0
35228_56	75	2	405	213	0	66	0	0	74	0	0	0	0	0	0	0	0	1	0	0	0	0	0	1	0	0	0	0	0	0	1	0	0	12	25	0	6942	7	0	0	0	0	0	6	0	0	459	169	2
35228_57	45	0	0	34001	29	6	161726	0	2293	0	0	0	0	0	27	13638	0	0	0	0	0	0	0	224	133	0	0	0	0	0	0	0	0	0	0	15	0	208	0	19	0	0	1	0	0	0	0	0	1
35228_58	45179	0	3	1	0	0	332	0	657	0	0	0	6	16	28	0	0	0	0	0	3	0	0	0	0	0	0	1	0	0	0	0	0	0	0	0	0	47	0	0	0	0	30669	0	0	0	0	0	413
35228_59	8	1	2	2	2155	0	14	5	664	0	0	0	0	0	1	0	4	0	0	0	0	0	0	0	0	0	0	0	0	0	0	0	1	0	0	0	0	3378	1	0	0	0	1	0	0	0	1	0	10
35228_6	10960	0	2	3	0	5	1738	63183	222	0	0	4	0	0	21	0	11	36297	0	0	0	0	1	0	0	0	0	1	0	0	0	0	1	6	1	0	0	26	0	0	0	0	1	0	0	5	0	4	0
35228_60	37985	0	2	0	0	0	0	0	0	0	1	0	0	0	0	0	0	2	0	0	0	0	0	0	0	0	0	0	0	0	0	0	0	0	0	0	0	0	0	0	0	0	2	0	0	0	0	0	1
35228_61	6792	0	0	3	1	0	25829	0	4210	0	0	0	0	0	15192	1	0	0	0	0	0	1	0	0	0	0	0	0	0	0	1	0	1	1	0	0	0	35	0	1	0	1	0	68248	0	0	0	0	0
35228_62	7	93	14	2	482	0	13376	0	48235	0	0	2	0	0	1127	0	0	0	0	0	0	0	0	13	0	2139	0	0	0	0	0	0	0	27	0	0	0	629	0	23	0	0	0	1	0	0	0	0	0
35228_63	14	0	0	30545	1	19908	3	0	300	1	0	0	2	0	196	10165	0	0	0	0	0	61366	0	4	4	0	0	0	0	0	0	0	0	0	0	0	0	32	0	1	0	8	0	1	0	0	0	0	0
35228_64	47436	0	2	4905	0	1910	0	0	213	1	0	2	2	85	125	35	0	0	33	0	0	12	1	0	0	0	0	2	0	1	0	0	0	0	0	0	0	81	353	0	0	0	1	0	0	0	0	0	0
35228_65	8	0	0	1498	1801	26529	0	0	62049	0	0	15	0	0	2676	0	2	0	0	0	0	0	0	105	1747	0	0	0	0	0	2	0	0	0	0	0	0	1697	0	161	1812	0	0	0	0	0	0	0	90
35228_66	119289	1	0	0	2	1	1	5	4	0	0	0	0	0	0	1	0	2	0	0	0	0	0	2	0	0	0	0	0	0	0	0	0	0	0	0	0	2	0	0	0	0	0	0	0	0	0	0	0
35228_67	6	0	2	2	0	0	14923	0	75276	0	0	0	118	0	1195	0	0	0	0	0	0	0	0	0	0	2507	0	0	0	0	0	0	0	0	0	0	0	806	0	48	0	0	0	0	0	0	0	0	0
35228_68	12118	3	7	5	0	0	33004	0	7565	0	0	0	4	0	17894	0	0	0	0	0	0	3	0	0	0	1	0	0	0	0	0	0	0	0	0	0	0	92	0	0	0	0	0	89413	0	0	0	6	0
35228_69	12	0	0	17101	2	14426	0	0	423	1	0	0	0	0	77	5656	0	0	0	0	0	39787	2	8	1149	0	0	0	0	0	0	0	0	0	0	0	0	20	0	0	0	1	0	0	0	0	0	0	0
35228_7	1	2	5	4	1	876	2	1	627	0	0	2	1	0	0	0	0	0	0	0	0	0	1	0	0	0	0	38795	0	0	1	0	1	0	0	0	0	17	0	0	0	0	0	0	0	36950	0	0	0
35228_70	167398	0	16	13851	8	4970	0	0	1015	0	0	3	0	365	255	18	0	0	128	0	0	59	15	0	2	8	0	0	0	17	1	0	3	1	0	0	0	244	539	3	0	0	21	3	0	0	0	0	0
35228_71	15	1	0	964	0	17870	1	1	66397	0	0	0	1371	0	2542	0	170	0	0	0	24	1	0	0	0	0	0	0	0	0	3	0	0	0	1	0	0	1301	0	403	973	0	0	2	0	1	0	0	0
35228_72	160833	0	0	1	0	4	0	3	9	0	0	0	0	0	0	0	0	0	0	0	0	1	0	2	0	0	0	0	0	0	0	0	0	0	0	0	0	0	1	0	0	0	0	0	0	0	0	0	0
35228_73	23397	0	68403	1	1	0	2	0	30	0	0	0	3	4	0	1	2	0	0	0	0	1	0	1	3785	0	0	0	0	0	0	0	2	1	1	0	0	49	0	8	0	2	0	2	0	1	0	0	0
35228_74	0	1	0	0	13583	0	1	0	0	0	0	0	3	5	0	0	5	0	0	0	0	0	0	1	0	0	0	0	0	0	0	0	0	0	0	0	0	914	0	0	0	1	0	0	0	1	0	0	0
35228_75	31	0	5	0	6	647	0	0	6556	0	0	0	0	7	2469	0	505	0	0	0	0	5	0	188600	1	0	0	0	0	0	0	0	0	0	0	0	0	83	1	1	0	37	0	0	0	0	0	0	0
35228_76	5	0	3	0	1	0	64	0	1	0	0	0	1	88845	1	0	7	0	0	0	0	0	0	4	0	0	0	0	0	0	0	0	0	0	0	0	0	3	0	0	0	0	0	0	0	0	0	0	0
35228_77	12	4063	5	2363	20	5921	12	4	59	0	0	0	5	0	73	0	182044	0	0	0	2	20	0	15	0	0	0	0	0	0	185	0	211	0	0	0	0	175	37	24	0	0	0	0	0	1	0	0	0
35228_78	9	0	2	2	6	0	0	1	1	0	0	0	15418	2	0	0	6	1	0	0	0	0	0	0	0	0	0	0	0	0	0	0	0	0	0	0	0	240	0	277	0	1	0	0	0	0	0	0	0
35228_79	0	0	4	0	0	1	1	0	2	0	0	0	1863	3	0	0	2	0	0	0	0	0	1	5	0	0	0	0	0	0	0	0	0	0	0	0	0	38	2	0	0	0	0	0	0	0	0	0	0
35228_8	11	0	98548	155	2	0	847	10	1200	0	0	21	4	0	7	0	0	3	0	21	0	2	0	0	0	2	0	1	0	0	0	0	4	4	0	0	0	129	0	9	0	1	0	1	0	6	0	0	0
35228_80	80615	2	137262	2	8	0	1	0	111	0	0	0	0	9	0	0	10	0	0	1	0	0	0	0	6792	0	0	0	0	0	0	0	4	1	0	0	0	138	0	6	0	16	0	5	0	0	1	0	0
35228_81	43	0	8	1	5	538	0	0	8044	0	0	0	3	5	1697	2	878	0	0	0	0	3	0	170332	1	0	0	0	0	0	0	0	0	0	0	0	0	89	0	0	0	40	0	0	0	0	0	0	0
35228_82	2	1	5	0	0	0	125	0	4	0	0	5	0	111390	0	0	7	0	0	0	2	0	0	6	0	0	0	0	0	0	0	0	0	0	0	0	0	11	0	0	0	0	0	0	0	0	0	0	1
35228_83	14	5860	5	3491	0	8135	13	7	132	0	0	0	31	6	97	0	300257	0	0	6	0	17	0	20	0	0	0	0	0	0	229	0	423	0	0	0	0	232	43	21	0	0	0	0	0	0	0	0	0
35228_84	10	0	1	1	2	0	0	1	0	0	0	0	3295	13	0	0	2	1	0	0	0	1	0	0	0	0	0	0	0	0	0	0	0	0	0	0	0	0	0	0	0	0	0	0	0	0	0	0	0
35228_85	87192	79	404	18	23	0	21296	7	11576	0	0	0	0	0	18	6	1	0	0	2	0	0	0	2	1	7	0	0	0	0	0	0	1	27	0	0	3	760	0	38	0	888	8	180	0	1391	8	0	0
35228_86	2459	0	1	577	2	0	2633	1	738	0	0	227	10092	0	499	0	0	0	0	0	0	1357	1	67	18	0	0	0	0	0	0	0	0	0	0	0	0	696	1	0	0	0	0	0	0	1	0	0	0
35228_87	71901	0	9	9242	1	0	6765	20	57	0	0	0	942	13	17389	0	17	0	0	0	0	57	0	144	0	0	0	0	0	43	1	0	42	0	0	0	0	246	68	64	0	0	13	0	2	0	0	0	0
35228_88	2	1	10622	12433	1	0	905	2	1910	0	0	1	13567	1	1423	0	0	0	0	0	2	0	0	0	415	0	0	1	0	0	0	0	0	0	0	0	0	137	53	48	0	0	0	0	0	1	0	0	0
35228_89	2	2917	0	416	0	0	1293	34703	138	0	0	0	0	0	29852	223	18	0	0	0	0	0	39	0	0	0	0	0	0	0	0	0	0	5	65	0	0	0	10	1	0	0	0	1	0	1	0	0	0
35228_9	1125	0	6	1	709	0	13	6	0	0	0	5	3	0	0	0	2	3	0	0	0	1	0	11	0	24	0	0	0	0	1	0	2	1	0	0	0	0	0	132	0	0	0	0	0	5	0	0	0
35228_90	61	0	0	0	10500	1	0	2	1	0	0	0	1	0	0	0	0	0	0	0	0	0	0	0	0	0	0	0	0	0	0	0	0	0	0	0	0	0	0	43	0	0	0	0	0	0	0	0	0
35228_91	147	0	3	612	775	725	0	2	0	0	0	301	0	0	3	0	0	0	0	0	0	507	0	0	17	0	0	0	0	0	0	0	0	0	0	0	0	622	0	278	0	0	0	0	0	1	0	0	0
35228_92	194992	164	712	40	148	0	37445	13	23584	0	0	0	0	0	19	36	0	0	0	0	0	0	0	0	0	23	0	0	0	0	0	0	27	96	0	0	0	1349	0	43	0	1424	5	248	0	1	0	0	0
35228_93	68430	0	0	4482	0	0	3187	3	107	0	0	0	303	0	7574	0	0	0	0	0	0	1	0	0	0	0	0	0	0	0	0	0	0	0	0	0	0	29	15	1	0	20	0	0	0	0	0	0	0
35228_94	12	0	1899	3044	0	1	2	1	626	0	0	0	2152	2	832	0	0	0	0	0	2	0	0	0	137	0	0	0	0	0	27	0	0	0	0	0	0	0	3	0	0	0	0	0	0	0	0	0	0
35228_95	5	10443	0	1701	0	4	3569	80858	877	0	0	0	0	0	76144	797	87	0	0	0	0	0	94	0	0	0	0	0	0	0	0	0	1	23	202	0	0	5	30	2	0	0	0	2	0	1	0	0	0
35228_96	351	0	1	0	292	0	467	1	1	0	0	0	0	0	0	0	0	3	0	0	0	0	0	0	0	0	0	0	0	0	0	0	0	0	0	0	0	0	0	0	0	0	0	0	0	0	0	0	0
45485_1	76	13641	21	9805	9439	97	0	0	1	0	0	0	25	0	3	0	0	0	1	0	0	1	0	0	1	0	0	0	0	0	0	0	0	0	0	0	0	0	0	12	3	0	0	0	0	0	0	0	0
45485_10	5384	27	100	5	36656	564	1	36	40	0	0	0	12	0	441	0	2	0	1	0	0	0	1	1	29	0	0	0	0	4	1	0	5	0	25	0	0	8	12	0	1	0	0	0	0	0	54	0	70
45485_11	27	3457	1546	3081	8912	1	565	0	4	0	0	796	53	45	78	536	0	1	0	0	0	0	0	0	0	0	0	0	0	0	0	0	0	0	0	0	0	1	27	3	0	0	0	1	0	0	0	0	0
45485_12	87	647	51	236	4	155	2	0	1	0	0	0	40675	0	0	110	0	0	16	0	0	0	0	0	109	2	0	0	0	0	0	0	0	0	0	0	0	1	0	0	19	0	0	0	0	0	0	0	5
45485_13	14969	17	6	9	52374	1387	0	0	7	0	0	0	22	1	3	0	0	0	0	0	2	0	0	0	60	0	0	0	0	0	0	0	0	0	0	0	0	11	0	18	0	0	0	0	0	0	2	0	0
45485_14	22	5182	34	3585	2778	0	244	0	12	0	0	1	0	0	6	1384	0	0	0	0	2	0	1	0	0	0	0	0	0	0	0	0	0	0	0	0	0	0	0	0	0	0	0	0	0	0	4	0	20078
45485_15	114504	223	61892	435	124223	1086	1	0	57	0	0	0	9863	0	2	594	4	94	0	0	0	0	10162	0	0	318	0	0	0	0	0	0	0	174	0	0	0	6	2	14	32	0	0	0	0	0	31	0	35
45485_16	22	4	18	8	63617	0	3	0	2	0	0	46	39	0	0	1	0	0	9	0	1	0	1	0	0	0	0	0	0	0	0	0	0	0	0	0	0	3	0	0	9	0	0	0	0	0	5	0	0
45485_17	39	1	8	2	85526	0	118	0	3	0	6	0	32	0	0	1	0	0	0	0	0	1	2	0	0	2	0	0	0	0	17	0	25	0	0	0	0	1	0	0	20	0	0	0	0	0	4	0	15
45485_18	9007	0	28	2	50019	0	2	4	3	0	15	0	20	2	0	2	0	0	1	0	0	0	0	0	0	1	0	0	0	0	6	0	2	0	0	0	0	6	0	0	0	0	0	0	0	0	1	1	0
45485_19	120	941	14	1537	47	32	0	0	51	0	0	0	65760	0	0	8	0	0	0	0	11	0	0	0	6	0	0	0	0	0	0	0	6	6	0	98	1	10	0	0	0	0	0	0	0	0	0	0	0
45485_2	12	1	11511	68	34073	0	40	1	34	0	0	0	40	0	5	26	0	0	2	0	0	107	0	0	3	0	0	0	0	0	0	0	0	0	0	0	0	12	0	0	4	0	0	0	0	0	0	0	0
45485_20	3641	0	8296	1203	74	0	316	0	57	0	18	0	12440	0	35	0	2	2	0	0	9	25	1	0	0	0	0	0	0	0	0	0	0	0	0	0	3	0	0	0	0	0	0	0	0	99	40	0	0
45485_21	15	23	25	16	66470	10	0	0	3	0	0	22	22	0	0	11	0	0	0	0	2	0	2	313	0	1	0	0	0	0	0	0	0	0	0	0	0	1	0	0	0	0	0	0	0	0	2	0	0
45485_22	22	1866	55	435	27	2	701	28	28	0	0	1	2145	0	32	2	1	0	6	0	27944	0	77	0	3	0	0	0	0	2	1	0	10	0	17	0	0	0	0	0	2	0	0	0	0	0	22420	0	1
45485_23	46	34	24	24	30576	0	5	0	1	0	0	23	6	0	1	0	97	0	0	0	2	0	2	0	3	0	0	0	0	0	0	0	0	0	0	0	5	3	0	8	0	0	0	113	0	0	3	0	2
45485_24	90	17	14209	4495	12049	0	1	0	12	0	0	0	76	0	0	1812	0	0	16	0	1	0	1	0	0	18	0	0	0	2	0	0	0	0	0	0	0	1	0	0	25	0	0	0	0	0	1	0	2
45485_25	78	62	0	33	20644	0	146	0	123	0	0	0	4	0	124	0	0	0	0	0	1	0	0	0	1	0	0	0	0	0	1	0	0	0	0	0	35	0	0	22	0	0	0	0	0	0	0	0	0
45485_26	11	0	2058	2012	25511	0	4702	0	8	0	1	159	18	0	614	348	65	0	0	0	0	151	0	0	1	0	0	0	0	0	1	0	4	0	0	0	0	1	33	0	0	0	0	0	0	0	0	0	0
45485_27	299	142554	450	73291	642709	143021	532	2	2354	0	31	0	2362	0	8360	699	1	124	1	0	2	109	24	0	3	1	0	0	0	0	0	0	22	279	1	0	0	40	1079	0	44	0	0	0	0	0	0	0	0
45485_28	2	9	2	26	7	0	20	0	765	0	1	63	87940	0	0	2	0	0	11	0	1	22	0	0	1	0	0	0	0	0	1	0	1	0	3	0	0	7	0	0	9	0	0	0	0	0	0	0	0
45485_29	28	515	0	143	56840	3832	1	0	1	0	24	0	27	0	61	244	0	0	0	0	3	0	0	0	0	2	0	0	0	0	6520	0	6911	0	0	0	0	3	0	0	24	0	0	0	0	0	0	3	0
45485_3	294	360	157918	83872	166064	54427	53	0	4578	0	0	3	28	0	11	2079	4	87	3	0	0	1	28	0	699	10	0	0	0	0	0	0	0	202	0	0	0	6	210	1	80	0	0	0	0	0	0	0	0
45485_30	41	19	21	732	12066	16	0	6	0	0	31	209	1	1	7	6	0	0	0	0	0	0	0	0	1	0	0	0	0	0	3062	0	1540	0	494	0	0	0	16	0	0	0	0	0	0	0	0	178	0
45485_31	122	29	1	18	70135	0	29	0	2	0	1	0	46	0	1	1	0	0	0	0	1	0	0	0	0	0	0	0	0	0	0	0	1	10	0	137	0	4	1	0	0	0	0	0	0	0	0	0	1
45485_32	27	38	16	15	89506	0	66	0	2265	0	36	0	11	0	2	6	0	5	0	0	0	0	1	0	0	0	0	0	0	39	0	0	2	0	0	0	6	14	0	0	0	0	0	0	0	1	39	0	0
45485_33	2	5616	30	1098	26659	6	1339	0	593	0	1	25	5	0	107	1372	0	0	1	0	0	0	0	0	0	0	0	0	0	0	1	0	1	0	1	0	0	1	0	0	1	0	0	0	0	0	0	0	0
45485_34	15	116	214	126	58	833	0	90	10	0	21632	0	10174	10	26	4	1	0	0	0	184	0	101	0	0	0	0	0	0	10	10	0	1495	0	26	0	0	0	1	0	1496	0	0	0	0	0	60	4	0
45485_35	10150	11049	134	37	21078	0	316	0	186	0	0	32	41	42	14	15	1	0	0	0	1	0	0	0	108	0	0	0	0	0	0	0	2	0	0	0	0	2	190	2	0	0	0	0	0	0	0	1	0
45485_36	124	11169	38	8533	32	95	0	0	2	0	0	0	9657	0	2	41	0	0	14	0	2	0	0	0	499	1	0	0	0	0	3	0	0	0	1	0	0	0	0	0	25	0	0	0	0	0	0	0	0
45485_37	20	0	1	373	26774	3	0	1	0	0	0	0	3	0	0	1	0	0	0	0	0	1376	0	0	0	0	0	0	0	0	0	0	0	0	0	0	0	0	18	6	0	0	0	0	0	0	3	0	0
45485_38	8	0	6	15	40581	370	1	0	512	0	0	0	4	0	1	7	0	0	0	0	2	21	0	0	0	0	0	0	0	0	0	0	0	0	0	0	0	1	0	0	0	0	0	0	0	0	2	0	2
45485_39	12738	70	127	87	13286	2	110	1	5	0	0	0	17	21	8	1	0	50	0	0	0	0	10	0	2	0	0	0	0	1	0	0	2	81	13	0	0	2	0	0	17	0	0	0	0	0	30	1	0
45485_4	15	3	28	35	63099	0	9	0	6	0	0	44	14	0	2	0	0	1	4110	0	0	0	0	0	0	1	0	0	0	0	0	0	0	0	0	0	0	0	0	0	10	0	0	0	0	0	0	0	0
45485_40	7	0	1	3	79999	0	1	0	0	0	0	11	7	3	0	0	0	0	5	0	0	0	0	0	1	0	0	0	0	0	0	0	0	0	2	0	0	0	1	0	4	0	0	0	0	0	0	0	0
45485_41	15	10	1	97	37557	0	2683	1	4	0	7	38	21	1	28	3	0	0	0	0	0	990	0	0	339	1	0	0	0	0	5	0	9	0	1	0	0	2	812	0	6	0	0	0	0	0	3	0	0
45485_42	7	0	3934	1325	39779	0	2005	2127	86	0	1	0	6	0	862	545	0	0	0	0	0	0	0	0	1	0	0	0	0	0	0	0	1	0	0	0	0	2	0	0	0	0	0	0	0	0	0	1	0
45485_43	10273	1326	1	1	42535	0	1063	0	40	0	0	0	18	6	12	0	0	0	0	0	0	4	0	0	0	60	0	0	0	0	1	0	2	1	0	32	1	9	0	0	0	0	0	0	0	0	4	1	0
45485_44	10	0	7	802	94	0	60	0	1	0	10	0	8301	1	0	840	0	10	0	0	0	5070	0	0	0	0	0	0	0	0	2	0	1	4	0	0	0	0	0	0	0	0	0	0	0	0	13408	6	0
45485_45	39	3	2868	1590	18537	1358	0	0	69	0	0	4	2	3	1	712	1	0	0	0	0	6	4	0	1	0	0	0	0	0	0	0	0	1	1438	0	0	2	37	0	0	0	0	0	0	0	2	0	0
45485_46	7	371	12	86	1	0	361	12	4	0	1	0	4642	1	110	2	0	0	2	0	33	0	0	0	1011	0	0	0	0	1652	13	0	1815	0	9500	0	0	0	694	0	0	0	0	0	0	0	20	95	0
45485_47	26	10	9	0	13721	1	0	0	5	0	0	12	34	14809	1	0	0	0	0	0	0	0	0	0	2	0	0	0	0	0	0	0	1	0	1	0	0	1	8	0	0	0	0	0	0	0	4	0	0
45485_48	24	6	3173	1935	4278	1262	1	0	66	0	0	0	2	0	0	39	0	0	2	0	0	0	0	0	16	0	0	0	0	0	0	0	0	0	0	0	0	0	2	0	2	0	0	0	0	0	0	0	0
45485_49	7284	15	1	2	89359	96	0	3	46	0	0	0	7	0	5	13	0	9	0	0	1	0	0	0	8	0	0	0	0	0	0	0	1	0	0	0	0	6	0	14	0	0	0	0	0	0	0	0	0
45485_5	18648	8	34	8	28	2	24	0	7	0	1	0	11480	0	1	0	0	0	0	0	12	0	0	0	0	3609	0	0	0	0	18	0	15	0	0	1	0	2	4	1	19505	0	0	0	0	0	0	1	0
45485_50	4196	0	20	12367	42858	2	802	5	183	0	0	0	3	0	4	5386	0	11	0	0	0	27481	0	2	1292	0	0	0	0	0	0	0	2	0	0	0	0	1	0	0	0	0	0	0	0	0	0	0	38
45485_51	590	7529	313	318	167885	434	3	41	33	0	0	0	52	0	30	164	902	56478	14	0	7	32	18	0	4	0	0	0	0	0	0	0	1	180	0	0	0	10	0	1	32	0	0	0	0	0	1	1	2
45485_52	2	0	6	9	118663	0	6	6	8	0	0	45	10	7	12	2	0	11	9	0	0	7	0	0	0	0	0	0	0	0	0	0	1	0	15	0	0	3	0	0	3505	0	0	0	0	0	0	0	1
45485_53	18	1	191	468	9	908	2	4	1	0	7498	0	45430	0	0	1	1	6	3	0	69	16	0	1	0	2	0	0	0	0	5434	0	4175	2	0	0	0	1	8	0	22	0	0	0	0	0	0	435	0
45485_54	18	0	7883	780	3	0	378	166	0	0	16248	1	6969	0	61	52	0	2	181	0	95	1	0	1	0	0	0	0	0	0	3	0	1	0	0	0	0	1	10	0	1	1	0	0	0	0	0	0	0
45485_55	68	0	0	4	21	0	4	5	0	0	0	0	103103	0	1	1	0	3	1	0	1	9	0	0	1	0	0	0	0	0	2	0	0	0	0	95	3	0	0	0	0	0	0	0	0	0	0	4	0
45485_56	280	1	20	16	58562	0	6619	4	129	0	0	0	13	0	46	3	0	15	0	0	0	16	0	0	0	0	0	0	0	0	1	0	0	0	0	0	0	1	0	0	1	0	0	0	0	1	31	0	25
45485_57	59	16	25	13	83684	4	0	1	2	0	0	13	4	0	2	8	0	6	2	0	0	0	0	0	0	0	0	0	0	0	0	0	0	0	0	0	0	0	0	0	0	0	0	0	0	0	0	0	8
45485_58	6	1	11116	1369	3	2	212	20449	108	0	48	0	8502	0	257	2	532	25	1552	9	2	2	0	0	0	2	0	0	0	4	0	0	5	0	0	0	0	0	28	0	6	0	0	0	0	0	35	2	0
45485_59	3211	25	6	0	103782	0	5	0	176	0	1	17	15	39	1734	2	0	4	2	0	1	0	0	0	6	0	0	0	0	0	0	0	0	0	0	0	0	17	23	1	0	0	0	0	0	0	0	0	0
45485_6	34	1	36	12	44470	0	13	7	0	0	33	0	4	1	2	2	2	2	1	0	0	1	0	0	1	1	0	0	0	0	7	0	3	0	9	0	0	0	0	0	2	0	0	0	0	0	0	0	0
45485_60	54	13	21	21	10	1	1	1	1	0	0	0	92755	0	0	4	0	3	6787	0	0	0	0	0	2	2	0	0	0	0	0	0	1	1	0	0	0	4	0	0	16	0	0	0	0	0	0	0	0
45485_61	12488	8	0	2	40303	0	5	0	306	0	0	4	7	0	54	0	0	0	0	0	0	0	0	0	1	0	0	0	0	0	0	0	0	0	0	8	0	16	0	7	1	0	0	0	0	0	0	0	0
45485_62	6	40	9	19	62514	1	28	0	7	0	0	10	8	0	1	9	2	0	0	0	0	0	0	0	0	0	0	0	0	0	0	0	0	0	0	7	0	0	0	0	1	0	0	0	0	0	0	0	9
45485_63	833	105	158	95	68294	2	109	0	3	0	0	46	5	0	5	1	11	85	0	0	0	0	11	0	0	2	0	0	0	0	0	0	0	112	0	82	0	0	1	0	28	0	0	0	0	0	0	0	0
45485_64	5	0	1152	2629	11158	850	0	0	21	0	0	23771	10	0	132	174	0	0	0	0	0	0	0	0	0	0	0	0	0	0	0	0	0	0	0	7	0	0	40	0	3	0	0	0	0	0	0	0	0
45485_65	19	4	1	0	95184	7	0	0	1	0	8	6	12	0	2	0	0	0	0	0	0	0	0	0	0	2	0	0	0	0	0	0	6	0	0	8	0	0	0	0	19	0	0	0	0	0	0	0	0
45485_66	11	0	15	1	38294	0	2	3	0	0	0	4	1	1	1	0	0	0	0	0	0	1	0	0	0	0	0	0	0	0	0	0	0	0	0	5	0	0	0	0	1	0	0	0	0	0	0	0	8
45485_67	2563	4	0	4	7966	0	2	0	7	0	0	6	1	0	2	1	0	0	0	0	0	0	0	0	0	0	0	0	0	0	1	0	0	0	0	43625	0	0	0	0	0	0	0	0	0	0	0	1	0
45485_68	20	0	4	0	73204	0	5	0	3	0	8	5	5	0	0	3	0	5	0	0	0	10	0	0	0	0	0	0	0	0	0	0	0	0	0	9	0	0	1	0	7	0	0	0	0	1	13	0	0
45485_69	5	17	4	3135	14765	0	397	0	0	0	0	8453	37	0	138	1255	0	0	0	0	0	8427	0	0	0	176	0	0	0	0	0	0	0	0	0	11	0	2	0	0	2	0	0	0	0	0	0	0	0
45485_7	96	10	28	20	118933	0	30	0	0	0	0	0	16	0	1	0	0	0	1	0	0	0	0	0	0	2	0	0	0	0	0	0	1	1	0	100	2	2	0	0	3	0	0	0	0	0	0	0	0
45485_70	10	6	12	970	60022	0	433	16	1144	0	0	1	26	0	2998	7	4	0	0	0	0	0	0	0	1	0	0	0	0	1	0	0	5	0	5	5	0	2	36	0	2	0	0	0	0	0	24	0	41
45485_71	8	9	1	0	64327	0	1	0	0	0	0	23	6	16	0	0	0	0	0	0	0	0	0	0	4	0	0	0	0	0	0	0	0	0	0	6	0	1	7	0	0	0	0	0	0	0	0	0	0
45485_72	7454	7	9	3	4252	0	1	0	2	0	0	9	4	0	1	3	0	0	9	0	0	0	0	0	6	1474	0	0	0	0	0	0	0	0	0	4	0	1	0	0	9624	0	0	0	0	0	0	0	0
45485_73	39	8	30	56	1	0	15	0	7	0	0	1	9932	0	0	33	0	0	0	0	0	0	0	0	0	0	0	0	0	0	0	0	0	1	0	0	0	0	1	7670	2	0	0	0	0	0	0	0	0
45485_74	5	2	20	27	44228	16	3677	0	582	0	0	1	18	0	1168	10	0	0	0	0	0	34	0	0	2	0	0	0	0	0	0	0	0	0	0	0	0	3	0	0	0	0	0	0	0	0	0	0	20
45485_75	822	130	207	164	459542	189	6	0	33	0	0	10	44	0	16	10	3	60	0	0	0	0	20	0	2	2	0	0	0	0	0	0	1	62814	1	0	0	8	2	19	13780	0	1	0	0	0	0	0	0
45485_76	23	0	5	10	77665	0	4	0	0	0	0	35	7	0	0	0	0	0	6	0	0	0	0	0	1	0	0	0	0	0	0	0	0	5	0	0	0	1	0	0	6	0	0	0	0	0	0	0	0
45485_77	153	0	1	1	94311	16	0	0	0	0	10	3	10	0	0	1	0	0	0	0	1	0	0	0	0	2	0	0	0	0	0	0	13	15	0	0	0	0	2	1	14	0	0	0	0	0	0	0	0
45485_78	24	0	12	5	24530	0	76	3	2	0	13	2	2	0	1	1	0	0	0	0	1	0	0	0	0	0	0	0	0	0	41	0	3	0	0	0	0	0	0	1	0	0	0	0	0	0	0	0	0
45485_79	27650	4	0	3	48082	0	92	0	9	0	0	1	20	0	3	0	0	0	0	0	0	0	0	0	0	0	0	0	0	0	0	0	1	14	0	64	0	2	1	0	2	0	0	0	0	0	0	0	0
45485_8	37	1553	57	1515	60208	402	0	0	6	0	3	0	4	0	357	38	0	3580	0	0	0	1	0	0	0	0	0	0	0	0	0	0	0	0	0	0	0	1	61	0	2	0	0	0	0	0	34	0	0
45485_80	266	0	8	7	66948	0	8	0	12	0	20	1	3	0	0	2	0	7	0	0	0	8	0	0	0	0	0	0	0	0	0	0	0	4	0	0	0	0	0	1	1	0	0	0	0	0	17	0	0
45485_81	8	18	5448	2033	14	0	281	0	7	0	0	23	16534	0	12	1982	0	0	0	0	0	0	0	1	0	5	0	0	0	0	0	0	0	1	1	0	0	3	0	2	1	0	0	0	0	0	0	0	0
45485_82	13	5	8073	4303	10139	1	598	27	23	0	0	3	1	0	19	1977	0	0	1	0	0	0	1	0	16	0	0	0	0	2	0	0	1	1	20	0	0	0	66	0	4	0	0	0	0	0	34	0	59
45485_83	29	20	2045	339	1	24	0	0	34	0	0	9800	8491	33	16	18	0	0	0	0	0	0	0	0	2438	0	0	0	0	0	0	0	0	5	0	0	0	1	5786	0	1	0	0	0	0	0	0	0	0
45485_84	39398	11	20	14	4802	0	1	0	0	0	0	0	10	0	0	0	0	0	10	0	0	0	0	0	1	2	0	0	0	0	0	0	0	1	0	0	0	0	0	0	6	0	0	0	0	0	0	0	0
45485_85	53	2	0	5	40725	0	0	0	0	0	0	0	6	0	0	0	0	0	0	0	0	0	0	0	0	0	0	0	0	0	0	0	0	0	0	0	0	1	0	6	0	0	0	0	0	0	0	0	1
45485_86	2	6690	6	1623	17691	0	282	0	126	0	0	0	1	0	3	12	0	0	0	0	0	0	0	0	0	0	0	0	0	0	0	0	0	0	0	0	0	0	0	0	0	0	0	0	0	0	0	0	0
45485_87	67	70	77	60	34184	121	0	0	1235	0	0	0	5	0	175	1	2	30	0	0	0	0	1	0	0	0	0	0	0	0	0	0	1	62	0	0	1	9	0	5	4	0	0	0	0	0	0	0	0
45485_88	304	3	0	0	33478	0	51	0	0	0	1	8	2	0	0	1	0	0	0	0	0	0	0	0	0	0	0	0	0	0	0	0	0	0	0	0	0	2	0	0	0	0	0	0	0	0	0	0	0
45485_89	24	2	1	0	8	3	1	0	0	0	2	0	56899	0	0	0	0	0	0	0	0	0	0	0	0	2	0	0	0	0	5	0	3	0	0	0	0	1	0	0	6	0	0	0	0	0	0	1	1
45485_9	5	38	44	32	33882	0	16	0	366	0	0	22	9	0	1180	14	0	1	20	0	0	1325	0	0	2	7	0	0	0	0	0	0	0	0	5	0	0	3	0	0	1	0	0	0	0	0	0	0	0
45485_90	6016	1	1681	2	3556	0	12	2	3	0	0	0	5	201	0	0	0	0	0	0	0	0	0	0	0	0	0	0	0	0	2	0	0	0	0	0	1	0	0	0	0	0	0	0	0	0	0	0	5
45485_91	15	4	0	43	12788	0	19	3	1	0	0	0	21	0	0	1	0	0	0	0	0	0	0	0	0	0	3	0	0	0	1	0	17	1050	0	20	519	1	2	0	0	8	0	0	0	0	0	617	0
45485_92	1991	5	6	2	0	1	0	0	8	0	2165	0	12994	0	0	0	0	1	0	0	10	1	0	0	0	18	0	0	0	0	0	0	0	0	0	0	0	0	0	0	0	0	0	0	0	0	5	0	0
45485_93	0	8	3	5	31006	2	1	0	48	0	0	1	2	0	1	1	0	0	0	0	0	0	0	0	0	0	0	0	0	0	0	0	0	0	1	0	0	1	0	0	0	0	0	0	0	0	0	0	0
45485_94	1	2081	8	453	9552	3985	0	15	1099	0	0	0	36	0	1190	0	0	0	0	0	0	0	0	0	0	0	0	0	0	0	0	0	1	0	11	0	0	0	0	0	1	0	0	0	0	0	12	0	25
45485_95	5	8	1	0	5	0	82	0	58	0	0	3	25848	5	0	1	1	0	0	0	0	0	0	0	2	0	0	0	0	0	0	0	0	0	0	0	0	1	0	780	0	0	0	0	0	0	0	0	0
45485_96	16	3	9	7	33586	0	0	0	0	0	1	0	2	0	0	0	0	0	1	0	0	0	0	0	0	1	0	0	0	0	0	0	0	0	0	0	0	0	0	0	2	0	0	0	0	0	0	0	1
45711_1	37	9	1622	1362	2	10890	21	1	3421	1	2	0	0	0	2554	4450	3	0	74087	0	0	0	1	0	2	0	0	0	0	0	0	0	0	0	0	0	0	3	0	0	0	0	0	1	0	0	0	0	3
45711_10	40	16	138	26	9	44384	0	6	28793	0	0	0	0	0	17	13	9	1	26	25	0	0	2	0	1	90	0	0	0	0	0	0	0	9	0	2	0	1337	0	34	2	0	0	0	3	0	0	0	0
45711_11	273	3060	125	3307	1	4408	0	85	19728	0	0	0	105	9	94374	4147	1	15	2	0	0	0	9	9	0	0	0	0	0	0	0	0	2	72	0	15	0	1090	8	64	2	0	3	0	1	0	0	27	0
45711_12	8592	1	2072	1	31	7	0	0	13	0	0	0	54502	0	1071	0	0	0	5	0	0	0	0	0	1	44	0	0	0	0	0	0	1	0	0	0	0	6	0	0	0	0	0	0	0	0	0	0	0
45711_13	47	17	0	10605	0	3073	0	8	471	0	0	0	10	3	6	4363	6	1	11	0	0	0	0	0	100	0	0	0	6	0	6155	0	11508	0	0	0	0	12	1	0	0	0	0	0	0	0	0	0	0
45711_14	5358	29	35	31	7	138	1	42	1096	0	0	1	0	0	98	10	0	0	6	0	0	0	10	0	3	0	0	0	14	0	0	0	2	0	0	0	0	391	36	0	0	0	0	0	0	0	0	0	3
45711_15	14878	52	4	58	15	83	0	13	422	0	0	0	0	0	29	29	0	15	0	0	0	0	20	0	4	0	0	0	19	0	5	0	2	0	0	0	6	142	1	0	0	201	0	0	0	0	0	0	1
45711_16	22	22	17	25	2	0	114	32	51	0	0	15	3	0	1	20	1	0	5	0	19	0	0	0	2	2	0	0	135738	2	1	0	1	0	0	0	0	207	0	2	3	0	0	0	0	0	0	0	8
45711_17	103	18	1	33	0	103	0	20	11	2	0	0	2	0	14	6	0	3	0	0	0	0	0	0	0	0	0	0	29	0	0	0	1	0	0	44	0	123	0	0	0	45	0	17	3	0	0	0	0
45711_18	44	24	4	19	2	10	1075	3	128	2	0	0	1	0	870	5	3	0	55040	4	0	0	0	0	2	0	0	0	5	0	0	0	0	0	0	0	0	40	1	2	0	0	0	0	0	0	0	0	0
45711_19	74	37967	10	31334	2	0	7328	8	1569	0	0	0	0	0	22105	13609	20	0	2	0	0	0	0	0	1909	0	0	0	16	0	6	1	5	5	0	0	1	777	2	29	0	0	0	0	0	1	0	0	0
45711_2	50	0	31261	15354	2	0	3320	58	18836	0	0	0	2	2	11	17661	0	0	9	0	0	16	16	0	1	1	0	0	0	0	0	0	0	0	0	0	5	184	0	14	4	0	0	0	0	0	0	0	67
45711_20	266185	54	102	62	74	84	0	14	218	0	2	1	0	11	10	11	1	0	12	0	1	0	2	0	0	149	0	0	31	0	147	1	97	1	0	0	12	347	2	2	0	0	1	90	0	0	383	7	0
45711_21	37	22	10833	1745	19	1	622	79859	3	0	4	1	0	0	7	39	9	0	3	15	0	0	0	0	23393	0	0	0	10	0	0	0	3	0	9	0	0	2	9913	0	0	0	0	0	0	0	0	0	0
45711_22	29	88994	9	3421	0	156288	2	17	1283	78	0	0	9	13	135	24943	0	3	0	28	0	0	0	0	12	0	0	0	23	0	1	0	1	11	0	0	0	1996	64109	142	0	0	0	0	0	0	1	0	0
45711_23	59	18	12	1	0	28	0	10	16	0	0	0	123	0	16	8	0	0	4	0	0	0	0	0	0	0	0	0	17	0	1	0	0	0	0	17	0	698	7	0	0	0	0	0	4	0	0	0	0
45711_24	19	10	1	45	9	0	12	8	17	0	0	0	65446	0	1	0	0	0	2	0	0	0	0	0	1	0	0	0	6	0	0	0	0	0	0	0	0	1	0	0	0	0	0	0	0	0	0	0	0
45711_25	25	17	8	1	53	122	19930	15	1295	0	7	0	0	6	2311	9	5645	0	47	7	0	0	0	0	3	0	0	0	0	0	3	0	4	0	3	0	0	113	25	4	0	0	0	1	1	0	0	0	0
45711_26	282	171	533	543	36	2	871	156284	3636	0	0	2	0	0	54	144	20	0	0	16	0	1	1012	0	0	0	0	0	0	0	0	0	0	0	0	0	42	228	11	2	0	0	2	0	0	0	0	0	213
45711_27	85	59046	3	37545	0	2514	2	3344	64	0	5	0	110	0	71	1802	75	158	5842	16	1	177	11	3	0	9	0	0	1	0	6497	0	6491	8	1	0	1924	2	559	2810	0	0	1	1	41	26	1843	121	298
45711_28	5	8474	858	1252	0	4685	0	77	779	0	118941	1393	65	0	160	0	25	0	6529	10	732	0	0	0	4406	3	0	0	37	29	0	0	0	0	0	0	108	10	1	0	1	3	1	0	0	0	0	0	4
45711_29	24947	18	13	23	59	680	1	56	78	0	13	0	0	0	477	0	18	0	0	11	1	0	0	0	0	0	0	0	1	0	0	0	0	0	0	0	0	29	2	0	0	0	1	0	51246	0	0	0	0
45711_3	180692	31	18	42	7	51	0	0	3038	0	0	0	0	1	23	21	0	16	13	0	0	0	1	0	1	4	0	0	0	0	4	0	6	0	7	0	6	635	0	11	4	0	0	0	0	0	0	3	0
45711_30	32	21	8	30	13	12	0	5	0	0	2	25	30	0	1	4	11	0	15	37	0	0	0	0	4	11	1	0	0	0	0	0	0	0	6	0	0	463	0	0	0	0	1	0	0	0	0	0	1
45711_31	80	5	10	2	0	5	6679	12	497	140	2	0	72	0	288	24	116703	0	0	27	8	1350	0	0	70	1	0	0	2	0	7	0	0	12	21	0	0	578	21	71	0	0	0	0	2	3	2	0	0
45711_32	111	1	1382	1051	442449	9851	5	37	380	0	0	0	47	0	4	15	45	0	4	26	0	8	1	0	5	0	0	3	1	0	4	0	7	0	1	0	0	11	1	0	0	0	10299	157	6	0	0	0	29
45711_33	17	6849	12	80	47940	0	1484	42	6	0	0	0	86	1	30	1	14	0	0	33	0	31	0	0	3	1	0	0	0	0	0	0	0	0	0	0	0	4	3	0	0	0	0	0	1	0	0	0	23
45711_34	4	66	18	106	85	0	31264	3	43	0	3	2	0	0	0	389	21	1	0	110021	1	0	0	0	346	0	0	0	4274	0	0	0	1	12	2	0	1	94	790	0	0	0	3	0	1	0	0	0	1
45711_35	37175	0	8185	6	203907	1	7	37	55	0	7	0	51	0	3691	0	19	0	3	15	0	1	0	0	0	137	0	0	0	0	0	0	0	0	0	14	0	11	0	1	0	0	0	0	0	0	0	1	3
45711_36	18	0	0	0	65383	1	70	6	1	0	0	0	65	0	87	0	6	0	0	9	0	6	0	0	0	0	0	0	0	0	0	0	0	0	0	0	0	7	0	0	0	0	1	0	1	0	0	0	0
45711_37	9	34	22	19563	6	69756	0	10	633	0	0	0	0	78	1832	7712	2	2	21	0	0	0	0	0	1	0	0	267	0	0	1	0	3	0	2	0	0	20	136	1	0	0	0	28	0	0	0	0	0
45711_38	27	0	47376	49409	0	0	45	57	1266	0	0	1	13	0	3	38	0	4	0	1	0	41	2	1	1	0	0	0	1	0	0	0	0	0	0	0	0	46	372	0	0	0	0	31	0	1	0	0	0
45711_39	36	0	19	31289	0	1	26631	17	237	0	0	0	28	0	506	32243	0	66327	0	0	0	38245	0	0	2	0	0	0	0	0	0	0	0	0	2	0	11	21	1	5	0	16	0	58	0	0	0	0	1
45711_4	28	66	18	9	3	5	4	23	42	0	0	9	0	0	5	3	39	0	7	0	4	0	0	0	10	0	0	0	14	7	0	0	0	0	0	0	0	503	0	0	14696	0	0	0	0	0	0	0	11
45711_40	2	43	40212	45	0	16	6	114041	79	1	20	29	25	0	0	13	1	4	2	0	1	0	0	0	4	0	0	0	24	22	0	0	0	0	13	0	0	5	0	0	3	0	0	25	0	0	0	0	0
45711_41	84	37867	16	415	0	0	55	56	12	0	0	0	21	0	15	401	0	4	0	0	0	0	0	0	0	0	0	0	0	0	0	0	0	0	0	0	0	22	13	0	0	0	0	37	4	0	0	0	0
45711_42	32	32	7702	13699	0	32136	1	4	174	0	0	153	6	4	560	5588	1	2	19	23	0	0	0	0	8	5	0	0	5	0	0	0	0	0	0	0	4	52	141	1	0	0	0	16	0	0	0	0	0
45711_43	72	33129	45	47779	0	31	42717	23	2021	0	0	0	22	0	219	59	22	3	0	0	0	0	0	0	234	0	0	0	0	0	0	0	0	14	0	0	0	42	376	0	0	0	0	39	0	3748	0	0	0
45711_44	1512	54	62	90	2	61	0	23	985	0	0	0	150	1	7	18	0	13	1	1	0	0	2	1	0	1	0	1	0	0	0	0	0	0	0	0	0	430	2	4	0	1	2	388667	0	1	2	0	0
45711_45	33	11	28281	342	35	0	32	29	12	0	6	2151	0	0	0	26	0	4	0	19	0	0	0	0	4227	0	0	0	0	0	0	0	0	0	10	0	0	25	10617	0	0	0	0	25	0	0	0	0	0
45711_46	0	77241	42	49310	27	1	882	28	6	0	0	6	0	0	112	20118	0	8	1	8210	0	0	0	0	5326	0	0	0	0	0	0	0	0	21	0	0	0	8	0	0	0	0	0	26	0	0	0	0	0
45711_47	33	31	23	218	184552	1	75	10	110	0	0	0	13	0	24	199	0	11	0	3	0	0	0	0	0	0	0	0	0	0	0	0	0	0	11	12	0	10	0	0	0	0	0	41	2	1	0	0	0
45711_48	13	7	3	0	16	0	7	10	2	1	0	0	83135	0	0	3	0	2	0	0	0	0	0	0	0	0	0	0	0	0	0	0	0	0	0	0	0	0	13	0	0	0	0	16	0	0	0	0	0
45711_49	14	15	4	18	7	155	0	23357	5	0	0	0	0	1401	19	10	0	720	17	1	0	0	0	0	4	2	0	0	0	6	0	0	4	5	0	0	0	2	0	0	0	0	0	0	0	0	0	0	0
45711_5	14631	12	6	18	2	5766	0	16	352	0	0	0	5	0	302	0	0	0	0	0	0	0	3	0	1	104	0	0	0	0	0	0	0	0	0	0	0	25	0	8	0	21	0	0	4	0	0	0	0
45711_50	527	0	42	43	0	0	27	36	13	0	0	1	11	0	18	10	0	0	0	0	0	20	1	0	2	214	0	0	0	5	0	0	0	4	0	0	0	1464	0	0	0	0	0	0	0	0	0	0	0
45711_51	61	0	12	47	13	33522	0	7	31064	0	0	0	0	0	107927	17	0	34	0	1	0	42	0	0	9	1	0	0	0	11	0	0	1	10	5	0	9	1780	0	37	0	12	0	0	0	0	0	0	0
45711_52	2789	11	23	1160	6	690	0	77	22	0	0	25	0	10	25	16030	2	0	0	0	0	0	0	1	3	6559	0	0	24	103285	1	0	2	2	0	0	0	16	15561	0	1	0	0	0	0	0	0	0	14
45711_53	80	10429	7	20	0	0	10	20	1295	0	0	0	11	1	61127	1	1	0	0	0	1	1	0	0	1	0	0	0	0	36	0	0	2	5	0	0	0	192	0	1	0	0	0	1	1	0	2	0	0
45711_54	31	54765	11	28790	6	288	0	0	488	0	0	0	0	0	10	2	1	0	9	2	0	0	0	0	14180	5	0	0	0	2	0	0	0	8	0	0	0	6	0	0	0	0	0	0	0	0	0	0	0
45711_55	41	29	42356	13119	7	867	3	6	56	0	0	7	2	0	23	78	18	0	0	1	0	0	0	0	44	0	0	0	0	8	0	0	0	13	0	0	0	31	325	0	0	0	0	0	0	0	0	2	0
45711_56	134067	141	91	77	0	647	0	1	712	0	0	0	110	79	29	0	0	0	107	1	19	0	0	0	0	2	0	1	244	15	1	0	427	528	0	363	39	626	1	47	0	0	0	244	0	0	969	1	0
45711_57	24	14	24	4194	0	18	733	19	6	0	1	0	14	0	29	1	0	0	6635	13	2	0	0	0	0	1	0	0	0	8	0	0	0	6	0	0	0	0	1	0	0	0	0	0	0	0	0	0	0
45711_58	27	52	14	53	7	46	0	9	11	0	0	0	3	0	19	11	0	1	0	35	0	0	72	0	2	0	0	0	1	17	767	0	16256	49650	0	1	320	7	0	1	0	0	0	0	0	0	0	63	0
45711_59	41	18	11	9	79199	88	0	0	10	0	0	186	106	0	107	0	0	0	0	0	0	0	0	0	28	1	0	0	0	13	1	0	0	2	0	7	0	5	58	1	0	0	0	0	1	0	1	0	0
45711_6	35	0	14838	10750	1	0	68	0	8	0	0	0	0	0	8	494	0	0	16	9	0	0	1	0	98	1	0	0	0	0	1	0	1	0	1	0	0	2	31	0	0	0	0	0	0	0	0	0	0
45711_60	14	5951	4	49	105	0	1263	1	3	0	0	1	52838	0	23	0	0	0	0	0	0	30	0	0	0	2	0	0	0	3	0	0	0	1	0	0	0	10	0	0	0	0	0	0	0	0	0	1	0
45711_61	16	10	198	1	17	19	8449	4	18	0	0	0	0	3	2325	5	0	0	18	5	0	0	0	0	0	0	0	0	0	0	0	0	2	0	0	0	0	2	49	0	0	0	0	6244	0	0	0	0	5
45711_62	22	454	54	36	0	0	42311	25	1945	0	0	0	17	0	84	11	0	0	0	5	0	2	0	0	0	0	1	0	0	0	0	0	0	5	1	0	1	30	0	1	0	0	1	1	10	0	0	0	1
45711_63	42	60	44	53	1	1	90	1	84	0	5	0	57	1	14	18	0	26	0	6	0	0	1	0	0	0	0	0	0	0	0	0	0	15	1	0	8	867	0	0	0	0	0	1	0	0	1	0	0
45711_64	85	4	14021	39	0	3	18035	43	255	0	31	26	13	13	0	2	0	0	0	8	0	0	0	0	0	2	0	0	19	12	0	0	0	0	0	0	0	21	3	0	7	3	0	0	22	1	0	1	0
45711_65	95	3434	7839	24	13	2	29744	35	52565	0	3	0	0	0	130	1	0	0	0	2	0	0	0	0	0	0	0	0	1	0	4	0	0	0	1	2	17	365	1	0	0	0	0	0	28	1	0	0	0
45711_66	23	14210	26	7946	0	1	448	0	15	10	1	4	9	0	329	3597	3	83	0	70534	0	0	0	0	0	5	0	0	0	0	0	0	0	0	0	0	0	0	262	0	0	0	0	0	5	0	0	0	0
45711_67	19058	36	43	43	0	0	369	0	130	0	0	0	24	0	11	3	20	0	0	8	0	0	76	0	2	4	0	0	0	16	26	0	9	44657	0	0	0	94	0	0	0	0	0	0	26	0	0	0	1
45711_68	67	4	165226	139070	109	0	4517	0	460	0	5	0	0	1	3	6128	0	0	0	9	0	0	0	0	0	0	0	0	0	0	12	0	1	0	0	0	0	25	1540	0	0	0	1	101	0	0	4	1	0
45711_69	13	4667	27	9185	19	1	2364	19	63	0	45264	1	0	361	103	489	0	0	0	16	181	0	0	0	0	0	0	0	0	0	64	0	43	0	0	0	0	2	265	0	0	0	0	0	0	0	0	0	1
45711_7	941	67	92	77	5	28	0	0	26	2	0	0	0	1	16	23	13	0	7	0	0	0	1	0	0	7	0	0	0	0	0	0	1	1	39	0	0	5	0	0	0	0	0	0	0	1	0	11	0
45711_70	459	48	40	56	0	65	0	7	22	0	0	0	25	0	0	18	0	0	0	23	2	0	0	0	0	0	0	0	0	0	1	0	1	16	0	4	0	434	0	1	0	0	0	0	151	0	0	1	0
45711_71	21	3	26	2	39	0	9	0	23	0	0	0	194620	0	12	2	0	0	0	8	0	0	0	0	0	0	0	0	0	0	0	0	0	0	0	7	0	4	14	0	0	0	0	1	1	0	0	0	0
45711_72	8	0	174	162	20	1261	1	0	44	0	0	0	94338	0	1	0	0	0	0	3	0	0	0	0	2	0	0	0	0	0	0	0	0	1	0	0	0	0	1	0	0	0	1260	0	6	0	0	0	0
45711_73	36349	37730	10	1717	0	60	0	10	6	0	0	14	0	0	1	3996	0	7	16	0	2	0	0	0	1	0	0	0	0	0	2	0	2	0	3	0	2	11	2847	0	0	0	0	0	0	0	0	0	0
45711_74	53	0	2250	38478	1	0	18473	59	444	0	0	9	0	0	133	1584	0	0	0	0	0	73878	0	0	0	1	0	0	548	17	0	0	1	0	0	0	0	23	207	2	0	0	0	1	1	0	0	0	0
45711_75	72	15880	15	20445	0	75074	334	134	1973	0	0	9	4	0	1841	8195	2	29	1	0	0	0	0	0	101	0	0	0	5	0	1	0	1	0	0	0	7	1	0	2	0	0	0	0	29	0	0	0	0
45711_76	23	20	2338	42959	0	0	286	52	48	1	0	113667	0	1	3	17658	0	1	1	0	0	0	0	0	524	1	0	0	27	13	0	0	0	0	2	1	0	21	0	1	3	0	0	0	0	0	0	0	27
45711_77	133	26	425	2700	0	0	1527	116506	3038	0	0	22	0	0	19	10	1	0	0	0	0	0	0	0	12	1	0	0	0	0	1	0	0	0	2	0	1	24	0	0	0	0	0	0	6	0	0	1	0
45711_78	132311	15	11	10	1	0	480	9	60	0	0	2	0	1	1431	7	11549	0	10	27	0	0	0	0	5	5	0	0	0	0	0	0	0	0	0	0	0	17	12	0	0	0	0	0	0	0	0	0	0
45711_79	31971	101	19	47	0	30243	2	21	37556	0	0	13	0	0	791	2	26	0	0	0	2	0	0	0	2	0	0	0	2	0	0	0	2	12	0	3	3	1325	0	43	0	0	0	0	2	0	3	0	0
45711_8	151	1	45	31	63	4872	0	0	309	0	0	0	1	0	19	8	629	0	13	0	0	0	5417	0	1	0	0	1	0	0	0	0	0	16	1	0	30	81	2	65	3	0	2	62	0	0	307	34	0
45711_80	165	73	429	162	0	69782	0	22	255	0	0	20	78	87	10874	16	2	1	0	0	0	0	0	0	0	11	0	0	98	0	0	0	146	0	13	0	94	1278	1	207	0	34	3	110	3	0	348	0	0
45711_81	357	5	28	27	0	20	0	34703	5	0	2	9	11	0	0	0	0	0	0	21	0	8	0	0	13	0	0	0	0	0	0	0	0	0	69325	0	0	24	3	0	0	0	0	0	3	0	0	0	1
45711_82	30	1	61949	10101	0	0	231	35	13	19	0	8	0	0	2	4490	2	4150	0	30	0	4	0	0	2	0	0	0	0	0	0	0	7	9	1	0	0	117	98	6	0	0	0	0	0	0	0	0	0
45711_83	81921	0	28754	35	1	33	0	17	249	0	0	7	136	0	27	111	1	0	0	0	0	18	0	0	111	0	0	0	0	0	0	0	0	0	1	10	0	39	201	0	0	0	0	0	938	0	0	0	0
45711_84	54364	7	5	4	61	9	0	5	2	0	0	4	0	0	1	0	1	0	0	0	0	0	0	0	3	0	0	0	0	0	0	0	0	0	0	0	0	0	0	0	0	0	0	0	0	0	0	0	0
45711_85	22	10	0	5	0	11946	22	3	4561	0	0	14	0	6122	229	0	6	0	6	0	9	0	0	0	0	0	0	0	0	0	1	0	0	0	0	1	0	11	7	0	0	0	0	0	0	0	0	0	124
45711_86	44975	0	17	14	0	0	10731	52	224	1	0	0	0	1	0	1	0	36	1	4	0	17	0	0	0	3	0	0	0	0	1	0	0	0	1	0	4	70	4	4	0	0	0	0	0	0	0	2	0
45711_87	242	659	3	385	0	13429	3	3	149	0	0	0	0	2	434	340	0	7	0	14	14	0	0	0	1	2	0	0	0	0	1	0	8	1	0	1	18765	117	0	0	0	82	6	0	0	0	1	0	0
45711_88	2186	2	13	10	1	0	4339	13	281	0	0	5	0	2	0	3	2337	0	0	4	0	0	0	0	2	2	0	1	10	4	0	0	0	0	0	0	0	546	0	0	0	124	0	0	0	0	0	0	13
45711_89	170490	3	3	24850	1	1592	0	4	3204	0	0	1	0	0	5689	0	0	0	0	1	0	0	0	0	69	2	0	0	0	0	0	0	0	1	1	1	0	861	0	0	0	0	0	0	3	0	0	1	0
45711_9	102840	2	11	6879	0	5	4	14	10	0	9	0	17	0	7	142	1	0	13	9	0	0	0	0	15	0	0	0	0	0	0	0	0	0	6	0	0	88	1055	0	1	0	0	0	0	0	0	0	0
45711_90	425	118	30	63	0	0	253	42	16	1	0	0	0	1	1	2	35	0	0	6	50	0	0	0	2	7259	0	0	108	30	0	0	0	0	124	2	55	0	0	0	0	297	0	0	0	0	9	44	0
45711_91	48455	0	8462	1711	1	8679	0	7	363	0	0	0	0	2	2608	40	2	0	0	6	0	0	0	0	1	3	0	0	0	0	8	0	0	0	0	1	0	10	40	0	0	1	0	0	1	0	0	0	0
45711_92	218	0	971	424	55	1	226	6	0	0	0	0	0	0	4	15	3	0	622	6	1	101	0	1	0	29	0	1814	97	32	617	0	643	0	0	186	33	534	6	96	0	5	1	276	0	0	566	3	0
45711_93	93	5	56	1	8	0	0	10	7	0	1	0	0	0	2	0	0	0	0	30517	0	0	0	0	34	4	0	1	0	0	0	0	0	0	3	0	0	3	21	0	0	0	0	0	96	0	0	0	0
45711_94	32	21	7	21	0	27	0	17537	2404	0	0	0	0	0	1	6	0	0	0	15	0	0	0	0	1	0	0	0	0	0	6	0	0	4	0	5	0	302	0	4	4	0	0	0	0	0	0	9	0
45711_95	61	4999	5	2166	27	1	99	1	5	0	0	0	55	1	9	118	0	0	1	5	0	0	0	0	0	2	1	0	0	0	0	0	3	1	0	24429	0	0	49	0	0	0	0	0	0	0	0	0	0
45711_96	28	0	0	0	1	1	0	1	0	0	0	0	33	0	0	0	0	0	0	3	0	0	0	0	0	1	0	0	0	0	0	0	0	0	0	0	0	0	0	0	0	0	0	0	0	0	0	0	0
45724_1	19	15	170	111	0	70	0	0	9	0	0	3	0	0	116	1	0	0	0	53675	0	0	0	1	5	4	0	0	0	0	26	0	0	0	1	0	0	0	6	1	0	150	6	0	0	18	0	15	2
45724_10	10	21	14	3	0	97	0	1	7	0	19810	3	0	2	57	4	0	0	2	0	117	0	0	756	1	0	0	0	0	0	0	0	0	0	0	0	0	1	0	0	0	0	2	0	0	0	0	0	1
45724_11	34721	3	15	8	0	0	543	0	106	0	0	2	0	0	0	0	111	0	0	13	0	0	0	0	0	0	0	0	0	0	0	0	0	0	0	0	0	0	1	0	0	0	0	0	0	0	0	0	62
45724_12	20	28	34	30	1	20	0	0	0	54	18	6	597	162	3	4	0	101	0	49	0	0	0	0	0	0	0	0	0	0	0	0	0	0	0	0	0	0	0	0	0	0	3	0	0	0	0	0	0
45724_13	1179	174	260	477	0	2523	0	0	117	0	0	0	0	0	22	304	0	31	0	177	16	0	0	2	1	8	0	0	0	0	58	0	0	0	0	0	0	0	6	0	0	235	2068	0	1	46	0	28	0
45724_14	907	30875	773	196610	0	5	143071	28	268033	0	2	65	0	0	201	122	0	106	0	2684	1	4	0	0	0	0	0	1	0	0	0	0	94	1	0	0	0	242	4005	0	0	0	21	0	2673	0	0	1467	2
45724_15	28	125	39957	16723	0	3	1210	0	654	0	0	0	0	0	286	2763	0	29	1	0	0	0	0	0	136	1	0	0	0	0	0	0	0	0	0	0	0	1	1228	0	0	0	1	0	1	0	0	0	977
45724_16	32347	80	71	57	0	43	0	0	117	0	289	0	0	0	11	0	0	11	0	0	1	0	0	0	3	0	0	0	0	46	0	0	0	0	0	0	0	2	1	0	0	0	0	0	7	0	0	0	0
45724_17	10	25	13174	1950	1	1	2084	0	230	0	0	13	14	0	46	52	0	11	0	363	4	0	0	0	121	0	0	0	0	0	0	0	0	0	0	0	0	0	33	0	0	0	0	0	0	0	0	0	3
45724_18	4	125	126	102	89	33	0	0	29	0	0	0	1	46	4	27	1	3	0	2	0	0	1	0	0	7	0	0	0	0	0	0	0	0	0	0	0	4	1	0	0	0	0	0	0	0	0	0	306
45724_19	90	38758	1319	10994	3	0	1593	0	14377	0	4595	36	501	0	138	1757	0	3081	0	0	33	3	0	0	482	0	0	0	0	0	217	0	38	1	0	0	0	6	44	0	0	0	2	1	5	0	0	2	0
45724_2	414	3320	631	755	0	1	1183	0	648	0	0	79	0	0	11	79	0	1	0	1886	0	1	0	0	12	0	0	0	0	0	1	0	42	0	0	0	0	1	32	0	0	1	3958	0	7	0	0	808	67
45724_20	79	264	633	1066	48	4	10406	0	1245	46	1	0	2	80	1670	177	0	53	2	0	0	0	0	0	41	0	0	12	0	0	0	0	0	0	0	0	7	9	30	0	0	0	0	0	4	0	0	1	0
45724_21	24850	181	81	134	0	1	478	0	207	0	0	0	153	48	14	20	0	7	0	0	0	0	0	0	2	0	0	0	0	0	1	0	0	0	0	0	0	12	8	0	0	0	1	0	2	0	0	0	0
45724_22	12	66	14	85	0	16000	1	0	388	0	0	0	0	2	17412	9	0	7	527	0	0	0	0	0	2	0	0	0	0	0	0	0	0	0	0	0	0	4	3	0	0	0	0	0	2	0	0	0	81
45724_23	340	25	10	44	0	0	33	0	95	0	109	0	0	0	5	2	197	5	0	0	0	0	0	0	0	0	0	0	0	0	0	0	0	0	0	0	0	2	2	0	0	0	0	0	0	0	0	0	0
45724_24	12	2080	13	2375	1	8	1536	227	93	76	0	0	995	279	940	113	0	41028	1	0	1	2	0	0	14	0	0	0	0	0	0	0	11	0	0	0	0	0	82	0	0	0	0	0	0	0	0	0	0
45724_25	6	1637	146	11642	6	104	0	0	718	0	0	0	0	0	0	8	0	0	0	133	7	0	0	1	5	1	0	0	0	0	48	0	0	0	0	4	0	0	171	0	0	153	1	0	0	21	0	31	0
45724_26	359	160	15968	12995	34	2	655	0	804	0	0	54	0	2	16	6733	0	0	0	1841	0	0	0	0	222	0	0	0	0	0	38	0	64	2	1	0	0	1	6005	0	0	0	10	0	10	0	0	1102	3
45724_27	0	15	444	153	2	16250	5	0	8255	0	1	0	0	0	115	49	14	0	0	0	0	0	0	0	0	1	0	0	0	0	24	0	10	0	3	5	0	20	22	0	0	0	0	0	0	0	0	0	485
45724_28	84	2	7375	21	1	12	0	0	54	0	178	0	2	0	931	118	0	1	0	0	2	0	0	0	95	0	0	0	0	1	6	0	0	2	0	0	1	0	187	0	0	0	0	0	530	0	0	0	0
45724_29	3	2	70	57	0	30	0	0	36	0	1	0	9	0	20	24	0	0	0	227	0	0	0	0	3	0	0	0	0	0	0	0	3	6	0	0	0	1	1	0	0	0	0	21	0	0	0	0	0
45724_3	23	4	760	1801	0	27816	1	0	934	0	4	9	0	0	123	817	1	0	0	54	548	0	0	0	0	0	0	0	0	0	0	0	0	0	0	0	0	1	2	0	0	1	4	0	0	0	0	1	0
45724_30	1	589	96	67	62	139	0	0	0	0	0	0	0	31	1	145	0	0	0	0	0	0	0	0	1	0	0	0	0	0	7	0	2	0	0	0	0	399	0	0	0	0	0	0	63	0	0	26	1327
45724_31	0	176	1051	306	1	0	287	0	121	0	2752	19	354	5	37	166	0	1775	0	0	36	0	0	0	1297	0	0	0	0	0	42155	0	7177	3	0	0	0	4	60	1	0	0	0	0	0	0	0	69	0
45724_32	0	0	60725	36446	15	9	3139	0	247	28	0	0	50	57	2050	15407	0	1	0	0	0	0	0	0	6	0	0	13	0	1	88	0	20	0	0	2	4	13	32	0	0	0	0	0	1	0	0	0	2
45724_33	101	60	85	716	91	2161	3	0	51	0	0	0	0	41	0	306	0	0	0	0	0	0	0	0	0	0	0	0	0	0	1	0	1	0	0	0	0	8	0	0	0	0	0	0	0	0	0	1	0
45724_34	0	22	46	19	5	80	0	0	11	0	1	0	0	0	56	10	0	0	267	0	0	0	0	0	1	0	0	0	0	0	26	0	4	0	0	0	0	3	6	0	0	0	0	0	0	0	0	0	47
45724_35	154	0	11	9	3	0	8	0	16	0	78	0	0	0	0	0	131	0	0	1	1	0	0	0	1	0	0	0	0	0	3	0	1	0	0	0	0	0	1	0	0	0	0	0	0	0	0	0	0
45724_36	0	17	36	49	1	4	1	0	1	53	0	0	12746	839	6	20	0	149	0	0	0	0	0	0	1	0	0	0	0	0	8	0	6	0	0	0	0	0	1	0	0	0	0	0	0	1	0	0	0
45724_37	50	28	20154	2885	81	265	0	0	173	0	0	3	0	52	19	5	3	0	0	879	2032	0	0	1	27	6	0	0	0	1	210	0	13	0	2	0	0	0	119	0	0	701	29	0	0	4035	0	241	12
45724_38	1353	3055	14628	9692	732	14384	39	0	2564	26	0	11452	0	0	700	3775	14	3	0	365326	19	18	0	0	171	2	0	3	0	15	313	0	9775	4	0	0	0	7	77	0	0	0	41	0	20	8	0	246140	4
45724_39	9	24	869	208	135	55312	20	0	32848	2	1	6	0	53	31693	46	9	1	0	242	0	0	0	0	0	3	0	0	0	2	0	0	10	1	0	0	4	86	2	0	0	0	0	0	0	3	0	161	3172
45724_4	71	30	52	11	0	1	11	0	18	0	179	0	0	0	2	4	0	0	0	16	3	0	0	0	1	0	0	0	0	25	0	0	0	0	0	0	0	0	0	0	0	0	1	0	2	0	0	0	0
45724_40	406	77	89	3	22	37	0	0	163	0	47020	2	37	15	17	5	0	1	0	61	375	0	0	0	8	0	0	0	0	5670	0	0	0	0	0	0	0	0	16	0	0	0	0	0	6	0	0	31	1
45724_41	1	4	131	120	0	123	1	0	159	1	29	0	3377	52	66	55	2	0	0	1230	2	0	0	0	0	0	0	0	0	0	0	0	0	0	0	0	0	2	3	0	0	0	0	0	0	1	0	44	0
45724_42	58	14	197	54	2	0	10	0	5	0	0	1	24707	6673	8	42	6	0	0	226	25	2	9	0	0	0	0	0	0	0	0	0	4	0	0	0	0	6	2	0	0	0	0	0	0	0	0	29	0
45724_43	46	452	1989	174	28	2	1065	14	372	0	11714	158	117488	313	221	191	29	8623	30	1883	243	1	0	0	3450	0	0	0	0	13	887	0	81	0	0	0	0	4	292	1	0	0	0	0	0	15	0	1040	12
45724_44	18	43	743	482	1	78	11674	1	1011	8763	12	27	10689	14943	2140	174	26	2	3	586	210	0	0	1	0	0	0	45	0	16	1	0	57	0	0	8	30	17	2	0	0	0	0	0	0	15	0	600	0
45724_45	221	31	96	1755	25686	1	527	2	46	1	0	3	37	10318	23	838	3	0	1	99	1	4149	0	0	4	1	0	0	0	1	1	0	7	0	0	0	1	31	44	0	0	0	0	0	0	110	0	92	0
45724_46	6	5140	12	1037	49	3	4075	0	1559	0	0	3	0	47	830	542	2	1	1662	110	0	0	0	0	0	0	0	0	0	1	0	0	6	0	0	0	0	3	0	0	0	0	0	0	1	0	0	136	296
45724_47	13933	7	1	0	60	29	0	0	95	0	399	2	0	17	8	0	13037	0	0	60	6	0	0	0	1	0	0	0	0	2	0	0	0	0	0	0	0	4	0	0	0	4	0	0	0	0	0	46	0
45724_48	168	78	13	36	18	66	0	2	18	0	1	5	84712	19842	30	17	10	569	243	219	0	0	0	0	0	0	0	0	0	3	0	0	6	0	0	0	0	0	42	0	0	0	0	0	0	0	0	162	1
45724_49	7	14	331	25	24	84	0	0	20	0	0	0	0	0	8	0	0	0	0	211	14	0	0	0	276	3	0	0	0	0	11562	0	24	6	1	0	0	0	68	0	0	178	7	0	0	35	0	5649	1
45724_5	3	3	58	46	9	56	1	0	21	0	1	1	0	0	18	15	0	1	0	271	2	0	0	0	0	0	0	0	0	0	0	0	0	0	0	0	0	0	1	0	0	0	1	0	0	0	0	0	1
45724_50	650	261	1410	201	113	0	1443	1	1319	0	33	78	0	0	108	205	0	0	0	3048	2	0	1	0	2686	0	0	1	0	0	4	0	116	1	0	0	0	2	889	0	0	0	10	0	10	0	0	1579	0
45724_51	0	0	11419	21	16	2	1675	1	312	0	1	0	0	0	334	43	1	0	0	2	0	0	1	0	537	1	0	0	0	0	3	0	0	1	0	0	0	0	123	0	0	0	0	0	0	0	0	5	1084
45724_52	149	55	117	16	6	33	0	0	29	0	279	0	0	0	5	0	0	0	0	1	0	0	0	0	102	0	0	0	0	30	0	0	0	0	0	0	0	0	1	0	0	0	0	0	6	0	0	1	93
45724_53	0	1	136	11200	0	10728	0	1	4119	0	2	0	32	0	6627	5343	0	0	0	360	2	0	0	0	53	0	0	0	0	0	0	0	0	0	0	0	0	2	200	0	0	0	0	0	0	0	0	0	0
45724_54	0	11	187	3	197	0	27	0	2	0	0	0	1	37	1	26	0	0	0	10257	1	0	307	0	75	0	0	0	0	0	0	0	2	1	0	0	0	3	18	0	0	0	0	0	5	0	0	1	5
45724_55	0	296	153539	3538	0	7	65966	319	4846	0	4384	34	763	103	8767	13	21	2508	2	0	44	1	1	0	377004	2	0	0	0	0	216	0	33	0	0	11	0	203	25849	1	0	0	0	0	0	0	0	3	1
45724_56	12	0	1010	1	143	2	8299	0	436	0	11	0	0	98	1330	169	0	1	52	0	0	0	0	0	1417	0	0	15	0	0	26	0	0	0	0	1	12	10	15	0	0	0	0	0	0	0	0	10	25
45724_57	106	154	165	9	126	0	405	0	235	0	10	0	68	53	8	16	0	0	0	0	0	0	0	0	186	0	0	0	0	0	11	0	0	23	0	0	1	50	40	0	0	0	0	0	0	0	0	1	0
45724_58	0	48	48	6	14	164	0	0	11	0	86	0	0	1	130	5	0	0	458	2	1	0	0	0	144	0	0	0	0	0	0	0	0	4	0	0	0	2	17	0	0	1	0	0	1	0	0	4	0
45724_59	307	0	36	18	0	0	22	0	21	0	21463	0	6	0	5	0	221	0	0	0	180	0	0	0	97	0	0	0	0	0	1	0	0	1	0	0	0	3	0	0	0	2	0	0	0	0	0	1	0
45724_6	4	0	14072	5382	86	0	207	0	0	0	1	0	2	19	275	2780	0	0	0	1	1	0	0	0	0	0	0	0	0	0	0	0	0	0	0	0	0	1	73	0	0	0	0	0	1	0	0	0	4
45724_60	3	1	79	11	31	47	0	0	6	77	1	0	52314	271	18	10	0	203	0	2	10	42	0	0	222	0	0	0	0	0	8	0	5	0	0	0	0	0	50	0	0	0	0	0	0	0	0	0	2
45724_61	11	5	116	10	4	18	0	0	849	3	0	1	0	11	0	1	0	75	1	249	8	0	0	6	3	0	0	0	0	0	32	0	0	0	1	0	0	0	20	0	0	57758	4	0	0	30	0	11	1
45724_62	374	99	461	577	0	2	483	0	661	12	0	39	59	127	6	64	0	433	2	2796	0	0	0	0	9	0	0	0	0	0	2	0	70	0	0	0	0	0	12	0	0	196	2	0	10	0	0	1021	0
45724_63	2	0	36972	1446	11	326	1	0	170	5	1	0	0	18	102	3	19	132	0	128	0	0	0	0	2	0	0	0	0	0	0	0	0	0	0	0	0	1	23	0	0	54	0	0	0	2	0	0	576
45724_64	72	37	33	5	1	2158	0	0	6748	1	0	0	0	3	1	2	1	25	0	6	0	0	0	0	1	0	0	0	0	21	0	0	0	0	0	0	0	43	6	0	0	11	0	0	1	0	0	0	225
45724_65	0	3	47	16	0	28	0	0	113	0	0	0	22	5	13	11	0	38	0	82481	1	0	0	0	0	0	0	0	0	0	0	0	0	0	0	0	0	42	1	0	0	11	0	0	0	0	0	0	0
45724_66	1	2	62	16	0	2	0	0	3	0	0	0	85	26	1	7	0	12	0	47	1	0	0	0	0	0	0	0	0	0	0	0	0	0	0	0	0	0	0	0	0	4	0	0	1	0	0	0	3
45724_67	4	242	689	84	4	36	6903	2	956	10	2770	15	464	68	878	50	0	131324	3	140	18	0	2	0	841	0	0	0	0	0	118	0	19	0	0	0	1	1	14	2	0	273	0	0	0	0	0	0	1
45724_68	5	0	4170	666	62	8	3532	0	277	17	1	0	0	126	493	549	0	232	2	118	0	0	0	0	0	0	0	17	0	0	0	0	1	0	0	2	11	6	12	0	0	126	0	0	0	0	0	0	0
45724_69	87	108	55	16	1	0	136	102	5	1	0	0	122	55	2	2	0	39	0	15	0	0	0	0	0	0	0	0	0	0	25	0	1	0	0	0	0	231	0	0	0	22	0	0	0	0	0	0	11
45724_7	76	170	31981	8791	206	3	3639	0	58	0	3	6477	1	1	37	2471	0	1581	0	362	0	0	0	1	644	0	0	0	0	0	140	0	31	0	0	1	0	2	54	2	0	0	11	0	0	0	0	0	7317
45724_70	10	15	11	3	2	54	0	1	7	0	12	0	2	0	38	4	0	28	409	36	0	0	0	0	1	0	0	0	0	0	14	0	20	0	0	0	0	0	0	0	0	1	0	0	0	0	0	0	47
45724_71	2345	1	9	1	3	36	1	0	20	0	59	0	1	2	0	0	140	26	0	12	1	0	0	0	0	0	0	0	0	0	0	0	0	0	0	0	0	5	0	0	0	8	0	0	0	0	0	0	0
45724_72	4	13	54	51	5	9	0	1	5	16108	48	0	22552	26701	5	3	0	278	4	38	1	0	0	3	0	0	0	0	0	0	0	0	0	0	0	0	0	0	1	0	0	9	0	0	0	0	0	0	0
45724_73	44	30	187	91	0	30	0	0	16	0	23	0	10	2	1	4	0	300	0	222	1295	0	3	0	1	69	0	0	0	0	0	0	4	6	0	0	2	1	1	0	0	259	6	0	0	41	0	90	0
45724_74	142840	326	47918	1960	49	1	813	0	2566	0	0	88	0	59	382	131	28	1413	0	3099	0	0	0	0	10	0	0	4	0	0	0	0	92	1	0	0	7	45	81	0	0	1	17	0	25	0	0	1534	45
45724_75	78	38	518	99	11	545	0	0	281	0	0	0	0	4	197	24	8	383	0	0	1	0	0	0	9	0	0	5	0	0	0	0	0	0	0	1	3	1	5	0	0	0	0	0	0	0	0	0	1089
45724_76	199	7440	42	1752	1	23	0	0	33	0	298	0	1	1	4	65	0	91	0	0	7	0	0	0	16	0	0	1	0	41	0	0	0	0	0	0	0	0	14	0	0	0	0	0	1	0	0	0	0
45724_77	30	5	69	49	0	53	0	0	66	0	0	0	22	3	27	18	1	161	0	476	0	1	0	0	0	0	0	0	0	0	0	0	0	0	0	0	4	1	0	0	0	0	0	0	0	0	0	0	1
45724_78	15	870	6674	1557	3	0	50	0	10	0	0	0	154	39	0	891	2	48	0	33	0	1	1	0	0	0	0	0	0	0	0	0	0	0	0	0	0	1	15	0	0	0	0	0	0	0	0	0	1
45724_79	305	312	4623	474	656	3	411	0	175	0	4379	20	1	28	37	687	25	452396	0	0	45	0	0	0	3153	0	0	8	0	0	205	0	46	0	0	2	7	5	46	0	0	0	0	0	0	0	0	1	1
45724_8	60	22	465	167	26	5	3684	0	212	0	0	17	1	48	603	79	0	1	30	96	0	0	0	0	15	0	0	9	1	0	0	0	0	0	0	6	5	6	3	141	0	0	15	0	0	0	0	1	80
45724_80	251	94	450	195	80	24	4894	0	443	51	0	0	0	3640	808	83	16	715	0	0	3	0	0	0	0	0	0	3422	0	0	0	0	0	1	0	300	2894	13	2	0	9	0	0	0	2	0	1	0	0
45724_81	176	11630	68	49	190	0	15733	21	4063	0	0	0	2	55	2	1	2	131	0	0	0	0	0	0	0	9	0	0	0	0	0	0	0	0	0	1	9	1860	0	0	0	45	0	32	45	0	0	48	12
45724_82	24	420	23	2	0	0	196	58	14	0	1	0	4	1	79	10	1	102	505	0	483	0	0	0	6	0	0	1	0	0	1	0	0	0	0	0	0	548	1	0	0	0	0	0	0	0	0	0	0
45724_83	343	4	9	2	2	0	5	0	2811	0	100	0	2	2	1	1	13609	79	0	0	0	0	0	0	1	0	0	0	0	0	0	0	0	0	0	0	0	8	1	0	0	0	0	0	0	0	0	0	0
45724_84	45	11	24	2427	36	29	0	0	2	1	0	0	27966	8623	5	1226	2	580	106	0	3	3229	0	0	3	0	0	1	0	0	0	0	1	0	0	0	0	0	84	0	0	0	0	0	0	0	0	0	0
45724_85	14	16	274	137	0	1674	0	1	145	0	0	0	0	0	47	3	0	0	5	373	82	0	0	0	3	435	0	0	0	0	89	0	1	0	0	0	0	0	2	0	0	455	16	0	0	65	0	49	8
45724_86	945	388	860	1978	1	4	5029	1	2260	0	1	125	0	0	460	151	0	6	131	4848	1	0	0	0	2	2	0	20	0	0	0	0	143	1	0	0	0	6	75	0	0	0	25	0	22	0	0	2478	1297
45724_87	0	1	902	204	1	2509	1	0	499	0	2	0	1	0	660	46	1	0	26	0	11	0	0	0	0	6	0	0	0	0	0	0	0	0	0	0	0	0	11	0	0	0	0	0	0	0	0	0	92290
45724_88	245	82	55	17	0	0	128	0	64	0	849	0	0	0	45	2	0	0	5	0	11	0	0	0	1	0	0	0	0	62	0	0	1	0	0	0	0	0	1	0	0	0	0	0	6	0	0	0	1
45724_89	2	1	127	3	21	330	0	0	5370	0	0	0	0	0	84	37	0	0	10	671	0	0	0	0	3	0	0	0	0	0	5	0	0	0	0	0	0	71	90	0	0	0	0	0	0	0	0	0	140
45724_9	708	1543	10631	3487	0	0	496	0	18	0	2	3	68	43	0	245	0	0	0	23	1	0	0	0	0	0	0	0	0	0	0	0	0	0	0	0	0	9	50	0	0	1	2	0	0	0	0	0	1
45724_90	2	15	180	42	2	0	103	0	9	0	52	0	320	56	11	20	0	0	7	72	2	0	1	0	0	0	0	0	0	0	0	0	0	0	0	0	0	1	0	0	0	0	0	0	1	0	0	1	0
45724_91	1	391	1487	52	5	2	2840	2	368	0	521276	37	1088	2	388	132	0	4402	169	0	4059	0	0	0	2659	0	0	0	0	0	320	0	47	0	0	0	0	0	237	0	0	0	0	0	0	0	0	1	27
45724_92	0	15	462	4646	89	46	616818	19	46872	0	1	0	1	142	104726	1884	0	2	155	0	0	0	0	0	4	3	7	23	0	0	0	0	0	0	0	2	31	695	0	0	0	0	0	0	28	0	0	1	848
45724_93	186	1357	68	45	2	5	18727	1	62	0	131	0	330	99	83	14	0	0	9	0	4	0	0	0	3	0	0	0	0	0	0	0	0	0	0	0	2	19	0	0	0	0	0	0	0	0	0	0	0
45724_94	0	66	0	17	0	731	1	2	43	0	0	0	0	1	299	10	0	0	49817	0	0	0	0	0	7	0	0	0	0	0	0	0	0	0	0	0	0	8	0	0	0	0	0	0	0	0	0	0	307
45724_95	434	111	0	0	0	0	174	0	33	0	1	0	0	0	16	48	355	0	0	0	0	0	0	0	0	0	0	0	0	0	0	0	0	0	0	0	0	198	1	0	0	36	0	0	14	0	0	0	589
45724_96	23	93	0	76	14	0	293	0	21	0	8	0	2521	454	59	20	1	400	162	0	290	1	0	0	3	0	0	0	0	0	0	0	0	0	0	0	0	0	2	0	0	0	0	0	0	0	0	0	1
45742_1	46347	5	8	21	0	7590	0	0	1672	1	0	2	0	4	334	0	0	0	57	0	0	0	0	0	2	0	0	0	0	1	0	0	1	0	0	0	0	25	0	1	0	2	0	0	0	0	0	0	0
45742_10	33	27412	15	51	0	112	1	32	27	19	0	2	0	57235	2560	5	0	0	0	0	0	0	0	0	6	0	0	0	0	1	0	0	0	0	0	0	0	0	0	1	0	0	0	0	0	0	0	0	4
45742_11	36	23	46503	36014	0	1240	0	0	2285	0	0	2	0	11	360	0	0	0	0	23	17	0	0	86	3	0	0	0	0	0	0	0	0	1	0	0	0	3	0	2	0	0	0	0	0	0	0	0	0
45742_12	41	5	9	16	1	0	11	0	3	0	0	2	80	4	1	4	0	0	15	0	0	0	0	0	1	0	0	0	0	1	0	0	0	1	0	0	4	454	0	0	0	0	0	0	0	6	0	0	0
45742_13	35	14462	9	5095	0	4007	7	7	25	3	0	4628	0	1	990	546	1	0	0	0	2	0	0	2835	29	0	0	0	0	0	0	0	2319	0	0	0	0	0	49	0	0	0	3	0	0	0	0	0	0
45742_14	4405	3	5	7	0	13	0	44	7	19	0	0	0	27	12	2	3	0	0	0	3	5	0	0	0	0	0	0	0	0	0	0	1	0	0	0	1	1	0	0	0	0	1	0	0	0	0	0	0
45742_15	43938	44	7	0	0	11	0	16	12	0	0	0	0	0	2	2	55	0	0	0	18	0	0	0	1	0	0	0	0	0	1	0	0	0	0	0	0	0	11	0	0	54	3	0	0	0	0	0	0
45742_16	13460	11	10	22	0	15	0	35	98	0	0	9	0	0	1	2	1	0	0	0	6	0	0	0	3	0	0	0	0	0	0	0	0	0	0	0	0	1	0	3	0	0	2	0	11	0	0	0	0
45742_17	2	8	7	7	0	245	0	15	956	0	1	6	7	0	1	4	37454	0	0	0	41	0	0	0	1	0	0	0	12	0	0	0	0	1	0	0	0	6	0	0	0	96	3	5	0	0	0	0	0
45742_18	10	0	48986	6872	35	1912	1	54	147	0	0	23	0	0	37	6	0	0	0	0	1	0	0	10	0	17	0	0	0	0	0	0	1	0	0	0	0	0	23	0	0	0	3	0	0	0	0	0	0
45742_19	18	30526	5	102	2	9313	0	6	21	0	0	8148	0	0	96	8	2	0	0	0	3	0	0	0	7269	0	0	0	0	0	0	0	0	0	1	0	0	0	2941	0	0	0	4	0	0	0	0	0	0
45742_2	102	0	4	11	0	0	295	25	86	88667	0	1	0	40	8	1	0	0	16	0	0	7	0	0	1	0	0	0	0	2	0	0	0	0	0	0	4	6	0	0	0	0	0	0	0	0	0	0	0
45742_20	25	799	8	158	0	0	1626	111232	953	0	0	2	11	0	25	2	3	0	0	0	30	0	1	0	0	22	0	0	0	0	0	0	9	18	0	0	9	0	0	0	0	0	4	0	0	0	0	0	0
45742_21	66	134	6453	9264	0	17	43200	22	527	0	0	14	0	101	3	10135	30	0	0	0	11	0	0	0	1	0	0	0	0	0	4	0	0	0	0	0	0	2	0	0	0	0	44257	0	0	0	0	3	0
45742_22	26	26	11	0	0	68816	0	55	514	0	0	2	0	17	385	5	5	0	0	0	18	0	0	0	4	0	0	0	0	0	2	0	0	0	0	0	0	0	1	0	0	0	2	0	0	0	0	0	0
45742_23	2476	4	33	24	0	0	139	20	387	0	0	1	0	0	1	3	9	0	0	27	86894	0	1	108	0	0	0	0	0	0	1080	0	35	0	4931	0	0	0	0	0	0	0	3	0	0	0	0	3223	0
45742_24	40	0	4	10	117	0	65	85	0	0	0	3	0	0	2	0	4	0	0	0	1	0	0	0	69	0	0	0	0	0	0	0	0	0	3	0	2	462	0	0	0	0	3	0	0	5	0	0	0
45742_25	53	12	6	14	0	236	1	0	834	78267	0	3	11	0	39	0	8	0	6	0	0	0	0	0	3	0	0	0	0	0	0	0	0	0	0	0	1	0	0	0	0	4	0	0	0	0	0	0	0
45742_26	65438	7	2	7	0	0	724	26	112	0	0	0	21	35	13233	1	3	0	34	0	0	0	0	0	1	0	0	0	0	0	0	0	0	0	0	0	7	9	0	0	0	0	0	0	0	0	0	0	0
45742_27	67	39	6	15	42	3275	1	0	18	1	0	0	0	0	4003	3	33319	0	0	0	0	0	0	0	0	0	0	0	0	0	0	0	0	0	0	0	4	0	0	0	0	42	0	0	0	0	0	0	9
45742_28	16	9	86	24	0	3	1	0	21	7	0	38	16	0	4	2	2	0	0	0	0	0	0	0	15	0	0	0	117	0	0	0	0	0	1	0	0	0	0	4	0	0	0	0	44	0	0	0	0
45742_29	6	5	15	14	33809	32	0	0	6	4	0	0	12	0	1	7	19	0	0	0	0	0	0	1	0	0	0	0	3	0	0	0	0	0	0	0	2	0	0	0	0	117	0	4	0	0	0	0	39
45742_3	35	48	33	26576	9	25	0	0	11441	0	0	1	0	8	4	10381	8	0	0	0	0	0	0	55	797	0	0	0	0	1	0	0	0	0	0	0	0	543	95	0	0	0	0	0	1	8	0	0	5
45742_30	20	6	20	3	16	26	0	45	2996	0	0	0	126053	0	2	0	4	0	0	0	0	0	0	15	0	25	0	0	0	4	0	0	9	0	0	0	1	1	7	0	0	0	0	0	0	1	0	0	0
45742_31	31	22	3	33	13016	2051	0	0	27	11	0	19	67	0	7	0	3	0	0	0	0	0	0	0	0	258	0	0	0	0	0	0	0	0	6649	0	9430	0	0	0	0	0	0	0	724	0	0	0	0
45742_32	6115	4	2	4	27732	43	0	38	13	6	0	0	11	0	25	2	4	0	0	0	0	0	0	0	0	20	0	0	0	0	21	0	5	0	0	0	12	0	1	0	0	0	0	0	0	10642	0	0	16
45742_33	38621	60544	18	7664	28	1	56	0	65	0	0	0	0	0	2	2573	41	0	6	0	0	0	0	0	0	0	0	0	0	0	0	0	0	0	0	0	2	0	0	0	0	0	20	0	0	2	0	0	0
45742_34	35	27	7	15	36	18	1683	41	374	4	0	0	0	20	5	1	3	0	0	0	1	0	0	0	0	0	0	0	0	0	0	0	0	0	0	0	1	10	0	0	0	0	0	0	0	0	0	0	1
45742_35	38	10	40918	17213	0	0	176	0	16	4	0	0	33	1	4	0	3	0	0	24	44	0	0	130	125	0	0	0	0	0	6	0	0	0	0	0	0	0	0	0	0	0	0	0	0	0	0	1	0
45742_36	51	1	1	1	21	78	0	0	2	0	0	0	70970	0	0	0	2	0	7	0	0	0	0	0	0	0	0	0	0	0	0	0	0	0	1	0	1	0	0	0	0	0	0	0	0	1	0	0	0
45742_37	80	4	3	2	0	19	0	7	1	0	0	1	10	3	0	0	0	0	56	4	1	0	0	0	4	0	0	0	0	0	0	0	0	27	0	0	1	537	39	0	0	2	0	0	0	0	0	0	0
45742_38	33	0	0	0	5	22	0	49	51	26	0	0	7	123128	2	1	0	0	0	3	1	4	0	0	2	0	0	0	0	0	0	0	0	0	75	0	5	0	1	0	0	0	0	0	0	0	0	0	0
45742_39	84804	31	6	10	12	6	0	8	517	0	0	0	0	2	16	0	5	0	0	2	0	0	0	60	0	0	0	0	0	0	0	0	0	0	1	0	2	25	0	1	0	0	0	0	0	0	0	0	20
45742_4	16	16106	15	5893	0	0	125	12	63	0	0	17600	0	6	2	1	0	0	12	0	0	0	0	0	56880	0	0	0	0	1	0	0	0	0	0	0	0	0	0	8940	0	0	0	0	20	0	0	0	0
45742_40	30	39	8	21	3	54	0	28	29	0	0	5	7	13	0	0	531	0	0	6	0	0	0	0	1	0	0	0	0	0	0	0	0	0	0	0	0	0	0	1	0	0	0	0	11	0	0	0	0
45742_41	19	2305	4296	3239	11	68	0	14	103	0	0	1	0	7	99	0	6	0	0	2	0	0	0	0	23	0	0	0	11	0	0	0	0	89	0	0	6	0	0	0	0	81	2	1	0	0	0	0	41
45742_42	22	251	12	356	42	1	166	85799	2	0	0	0	0	5	124	0	0	0	0	5	0	0	0	10	0	19	0	0	0	3	0	0	7	0	0	0	1	0	0	0	0	0	0	0	0	0	0	0	0
45742_43	132	961	0	31	18	0	33	9	7	0	0	14	0	4	1	0	0	0	0	2	0	4	0	0	0	0	0	0	0	0	0	0	0	0	1	0	3	0	0	0	0	0	0	0	0	0	0	0	0
45742_44	32	0	2	1	11	0	9	42	7	0	0	0	0	13	1	1	0	0	0	3	0	0	97	0	0	51	0	0	0	0	0	0	2	39	3619	0	30632	0	2	0	0	0	0	0	0	2	0	0	32
45742_45	69	14	3919	16	9	46404	1	12	23569	0	0	0	0	10	0	4	21	1	0	3	0	0	0	0	0	0	0	0	0	0	0	0	0	0	0	0	3	14	0	0	0	0	14	0	0	0	0	0	0
45742_46	69974	18	1	8	2	45	0	63	3904	0	0	1	1	26	0	2	0	0	0	2	14317	0	0	0	0	0	0	0	0	0	0	0	3	0	0	0	1	15	0	0	0	0	0	0	0	0	0	0	0
45742_47	56	0	323	4	0	7	0	17	16	0	0	0	15	686	13	4	0	0	0	50504	47	0	0	70	30	0	0	0	0	0	0	0	2	0	31	0	4	0	42	0	0	0	0	0	0	115	0	0	0
45742_48	49	0	0	0	36	7	0	8	899	0	0	0	129188	0	0	0	0	0	0	2	0	0	0	0	0	0	0	0	0	0	0	0	0	0	4	0	8	0	0	0	0	0	0	0	0	2	0	0	0
45742_49	78886	7	6	12	0	0	1895	0	258	2	0	6	0	0	2	0	0	0	1	0	0	0	0	0	0	0	0	0	0	0	0	0	0	0	0	0	0	1	0	0	0	100	0	0	1	0	0	0	13
45742_5	4	0	26052	25593	5	0	717	0	787	3	40	8	0	7	3	9899	15	0	0	0	0	0	0	0	1710	0	0	0	9	0	0	0	0	0	0	0	0	13	0	0	0	73	1	4	0	0	0	0	0
45742_50	31	0	4	2	1	13	0	56	94	4	0	2	0	53	2	3	0	0	2	0	0	6	0	0	4	0	0	0	0	0	0	0	1	0	0	0	3	3069	1	0	0	71	0	0	0	0	0	0	7
45742_51	81	20593	4	1650	1	2	1291	0	46	0	1	4	0	0	54	709	8	0	2	0	1	0	0	0	0	0	0	0	0	0	0	0	0	0	1	0	0	0	20	0	0	319	0	0	183	0	0	0	33026
45742_52	50	4	16406	25557	1	0	2150	1	128	0	6	10955	1	0	1	939	0	0	0	0	0	0	0	0	129	0	0	0	0	0	0	0	1	0	1	0	0	0	179	1	0	36	0	0	28	0	0	0	0
45742_53	15	9751	11	312	9	1	3189	0	35	0	49	2035	2	0	783	0	12	0	0	0	0	0	0	13	2	0	0	0	11	0	0	0	0	0	0	0	0	0	0	0	0	323947	0	2	0	0	0	0	0
45742_54	35	3	20	0	32	36	0	42	19	0	6	0	18	0	4	2	0	0	0	0	1	0	0	18	8	24	0	0	0	9	0	0	12376	0	0	0	1	1	2	0	0	35923	0	0	1	0	0	0	0
45742_55	6453	19	7	19	0	6	2487	0	722	0	0	17	8	0	4	0	0	0	0	0	0	0	0	0	0	0	0	0	0	0	0	0	0	0	1	0	4	1	0	0	0	33	0	0	0	0	0	0	4
45742_56	52288	4	1	6	7	177	0	41	23	0	35675	1	11	0	0	2	0	0	0	0	158	0	0	0	0	27	0	0	0	0	26	0	19	0	0	0	25	40	1	3	0	29	0	0	0	9	0	0	2
45742_57	51342	31	18258	134	3	0	144	0	71	0	0	0	0	0	0	6	29	0	0	0	0	0	0	0	1	0	0	0	0	0	0	0	2	0	0	0	4	0	0	0	0	38	11	0	0	0	0	0	14
45742_58	45	21	11	1078	0	71736	0	44	25156	0	0	2	0	21	1	451	1	0	0	0	19	0	0	0	1	0	0	0	0	0	1	0	4	0	2	0	1	5	31	6	0	30	0	0	2	0	0	0	0
45742_59	23255	6	54	92	0	192	0	9	40158	0	0	4	1	0	0	0	0	0	0	34	49	0	0	187	1491	0	0	0	0	0	0	0	13	0	0	0	0	100	1255	0	0	0	0	0	0	0	0	0	0
45742_6	26	6	24	10308	0	3	34631	31	1655	8	0	0	24	6	2339	3337	0	0	0	0	0	0	0	0	0	20	0	0	0	13612	0	0	5	0	0	0	0	7	60	0	0	17	0	0	7	0	0	0	0
45742_60	48	1	3	36	101	1570	0	0	37	0	1	1	22264	0	0	0	0	0	0	0	1	0	0	0	0	265	0	0	1	0	0	0	0	0	11830	0	9303	0	0	0	0	27	0	0	578	0	0	0	0
45742_61	60	14	6	15	1	20179	6	0	268	0	0	2	0	0	1	0	3	0	64777	0	0	0	0	0	0	0	0	0	0	0	0	0	1	0	0	0	0	1	0	0	0	304	0	0	0	0	0	0	9
45742_62	44	25	4	3	0	0	174	45	8410	42	20	1	6	45	3	6	8	0	0	0	0	0	0	0	4	0	0	0	0	0	0	0	0	0	0	0	2	1	1	0	0	2	0	1	0	3	0	0	0
45742_63	82	112466	1	9	0	10	0	1	11156	0	0	0	2	1	2	6	19	0	0	0	0	0	0	83	0	0	0	0	0	0	0	0	0	0	0	0	0	1	0	0	0	1	0	10	0	8	0	0	139
45742_64	40	24	8	26	5	0	73	11	44	0	17	15	0	0	16	4	44	0	3	0	0	0	0	1	19	0	0	0	0	0	0	0	0	0	0	0	0	0	0	5	0	2	0	0	24	0	0	0	0
45742_65	15	20	9	9	9	0	96	4	375	0	125091	0	0	0	0	6	11	0	0	0	504	0	0	0	0	1	0	0	12	0	0	0	0	0	0	0	0	0	0	0	0	105	0	10759	0	0	0	0	6
45742_66	30	24	4697	39	0	32069	4	53	1505	0	10	149	52	0	1	10	8	0	1	0	0	0	0	0	4013	23	0	0	0	3	0	0	1	0	0	0	0	2	1	0	0	32	0	0	0	0	0	0	0
45742_67	78550	31	2	17	7	1911	0	0	1376	0	0	20	0	16	3574	0	5	0	2	0	0	1	0	1	0	0	0	0	0	0	0	0	8	0	0	0	7	53	0	0	0	1	0	0	0	0	0	0	49
45742_68	33	11	1	8	0	0	24	40	13	0	0	0	13	0	0	3	13	0	3	0	36	0	0	0	0	24	0	0	0	0	18	0	1	0	0	0	15	0	1	0	0	0	0	0	0	0	0	0	0
45742_69	37033	42	13	20	1	72	0	0	554	0	0	0	2	0	0	8	66633	0	6	0	11	0	0	0	0	0	0	0	0	59	0	0	0	0	0	0	0	0	0	0	0	1	19	3	20	0	0	0	4
45742_7	36	31	14	32	7	5323	0	9	16725	1	0	14	0	7	1048	2	0	0	1	0	0	0	0	0	3	0	0	0	0	2	0	0	0	23	0	0	2	169	0	0	0	0	0	0	0	0	0	1	0
45742_70	42	40	7533	14380	3	0	29568	44	23	0	0	0	0	31	3	6880	4	0	12	0	0	0	0	0	0	0	0	0	0	0	0	0	0	0	0	1	0	0	161	0	0	1	0	0	0	0	0	0	26
45742_71	36347	35	46	9894	2	247	0	2	70	0	0	0	3	0	39	3503	4	0	0	38	57	0	0	125	0	0	0	0	0	0	1	0	0	1	1	0	0	0	24	0	0	0	0	0	0	0	0	3	0
45742_72	6736	6	2	0	23	45	0	0	9	0	6	0	37522	0	25	1	3	0	1	0	3	0	0	0	0	0	0	0	0	0	0	0	0	0	4	0	4	0	0	0	0	0	0	0	0	10572	0	0	0
45742_73	37	8	5	8	0	39	1	0	22	0	0	23	0	0	1	0	0	0	71	0	0	3	0	0	1	0	0	0	0	0	7	0	1	0	0	0	2	0	0	0	0	0	0	0	0	0	0	0	0
45742_74	34	0	2526	7975	0	0	14	35	12	34	0	0	0	48	5	4030	0	0	0	0	0	15136	0	0	45	0	0	0	0	0	1	0	0	0	0	0	9191	2	155	0	0	0	0	0	0	0	0	0	1
45742_75	142	60	0	15	0	0	14	0	29	0	0	0	1	0	0	4	18	0	2	0	0	0	0	0	0	2	0	0	0	0	2	0	2	1	0	0	3	0	0	869	0	12	1	0	0	0	2	0	13
45742_76	28198	3	5	25	0	0	16	1	68338	0	0	8	0	0	4293	3	0	0	0	0	0	4	0	0	3	0	0	0	0	0	9	0	2	0	0	0	4	10	0	2	0	0	0	0	26	0	0	2	0
45742_77	86	429	8	13	5	0	987	0	7444	0	0	2	0	0	15	4	139	0	0	0	0	0	0	0	0	0	0	0	11	0	0	0	2	0	0	0	0	218	0	0	0	111	1724	5	0	0	0	0	56
45742_78	32	4	19	193	40	0	3368	35	38	0	0	0	0	0	26	0	1	0	0	0	0	0	0	0	0	26	0	0	0	5	0	0	3	0	0	0	4	0	0	0	0	15	0	0	0	0	0	0	0
45742_79	60	28	0	14	4	0	79310	5	4030	0	0	20	0	11	2	0	0	0	0	0	0	0	0	0	0	0	0	0	0	0	1	0	2	0	0	0	4	48	0	0	0	0	0	0	2	0	0	0	0
45742_8	26	1253	6	145	0	0	31373	20	17630	7	0	0	9	10	0	4626	0	0	0	0	12	0	1	0	0	48	0	0	0	1	11	0	7	0	0	0	3	13	9826	0	0	0	0	0	0	2	0	0	0
45742_80	30	10	1	6	0	0	22	44	16	0	7	0	12	0	0	5	0	0	0	0	0	0	539	0	0	24	0	0	0	0	46654	0	17308	16	0	0	7	0	0	0	0	0	0	0	0	5	0	0	0
45742_81	71	37	10	17	0	2	813	3	1303	0	0	0	0	0	5	7	24	0	0	0	0	0	0	0	0	2	0	0	0	0	2	0	0	0	0	0	0	22	0	0	0	0	13	0	0	0	0	0	0
45742_82	39	36667	4	4059	0	1050	0	58	37	0	0	0	0	16	1417	216	0	0	0	0	3	0	0	0	28	0	0	0	0	0	1	0	1	1	0	0	1	0	22	0	0	0	0	0	0	0	0	0	0
45742_83	42	2445	29	325	0	0	73	0	31	0	0	0	0	0	0	12	0	0	0	35	29	0	0	91	0	0	0	0	0	0	2	0	5	6	2	0	1	0	2	0	0	0	1	0	0	0	0	0	0
45742_84	86255	7	1	0	1	0	4	0	2	0	0	0	116	0	2	1	0	0	0	0	0	0	0	0	0	0	0	0	0	0	0	0	1	1	3	0	6	0	0	0	0	0	0	0	0	7	0	0	0
45742_85	30	11	5684	12588	0	3450	0	6	754	58	0	0	0	0	38	0	0	0	0	0	0	0	0	0	951	7	0	0	1	0	0	0	1	0	0	0	0	8	0	0	0	3	0	0	0	0	0	0	0
45742_86	16	0	1	7	0	8	1	62256	30	0	0	2	0	21	2	2	0	0	34	0	0	4	0	0	0	9	0	0	0	0	0	0	0	0	0	0	1	1	0	0	0	1	0	0	1	0	0	0	119
45742_87	16	30	2	6	0	0	60	18	4	0	0	2	0	0	2	3	8	0	7	0	0	0	0	68347	0	9	0	0	106	0	0	0	0	0	0	0	0	0	3	0	0	8	0	0	0	0	0	0	9
45742_88	9	4	1115	154	0	6897	0	36	36	0	0	2024	0	0	1	1550	150	0	0	0	0	0	0	22	1201	5	0	0	0	0	0	0	0	0	0	0	0	0	2530	0	0	0	0	0	34640	0	0	0	0
45742_89	2	2	9	4339	5	0	25960	19	55	0	0	2	0	0	0	6	11	0	1	0	0	0	0	0	0	11	0	0	18647	0	0	0	0	0	0	0	0	1	25	0	0	83	0	1	0	0	0	0	32
45742_9	56	4552	21	22946	0	2	29342	0	328	8	0	39	0	8	84	717	20	0	0	0	0	0	0	0	6	0	0	0	0	1	0	0	0	0	0	1	0	0	46	2	0	0	7	0	0	0	0	0	0
45742_90	20744	1	18	0	0	21	0	55	7	0	0	1	23	0	2	2	0	0	0	0	0	1	0	0	1	42561	0	0	1	1	0	0	0	0	0	0	0	0	2	0	0	33	0	0	5	0	0	0	0
45742_91	20	1	1	16675	0	0	65	6	3	0	0	17690	0	0	0	0	0	0	0	0	0	13516	0	23	0	3	0	0	0	0	0	0	0	0	1	0	2	0	0	0	0	0	0	0	0	0	0	0	0
45742_92	17	893	0	6	0	0	439	50	107	0	7	1	11	0	0	0	0	0	0	0	0	0	0	25	0	37665	0	0	0	0	8	0	3	0	0	0	6	5	0	0	0	0	0	0	2	1	0	0	0
45742_93	37	26	7	8822	0	17175	0	16	8063	0	0	0	0	0	0	310	16	0	0	0	0	0	0	21	265	13	0	0	4	0	0	0	1	0	0	0	0	0	0	0	0	0	6	0	5	0	0	0	0
45742_94	20	6637	3	1499	0	154	0	62970	14	0	0	4	0	12	1	10	0	0	0	0	1	0	0	20	1	14	0	0	0	0	0	0	0	0	0	0	0	0	46	0	0	0	0	0	2	0	0	0	1
45742_95	22	5	31	26	0	0	1149	25	24	0	0	1	0	1	0	0	0	0	0	14	25	0	0	117955	0	10	0	0	1	0	1	0	0	0	1	0	0	0	0	0	0	4	0	0	0	0	0	0	0
45742_96	34	1	0	7	0	5	3	12	0	0	0	4	60	0	0	1	0	0	0	0	0	2	0	2	0	12	0	0	3	0	0	0	0	0	0	0	1	0	0	0	0	2	0	0	7	0	0	0	0
45747_1	118	95	70	86	1	7093	0	0	891	0	20593	0	1	112	12	71	0	9	251	0	71	0	0	0	0	0	0	502	0	0	1	0	12	22	0	1	3	12	1	0	0	0	498	0	0	0	0	2	1
45747_10	1038	81	72	54	0	206	0	6	136	222	0	21	247	0	4	17	1	46	1	1	1	0	0	0	0	2	0	0	0	0	0	0	0	47	0	0	0	25	2	0	0	0	0	0	0	11	0	58	0
45747_11	332549	239	171409	9887	0	10791	16	0	717	0	0	307	4	0	1168	1363	0	0	0	0	0	0	0	0	1	0	0	0	0	0	76922	0	1320	63	11	0	0	28	54118	0	0	0	7	0	0	1	0	18487	0
45747_12	2913	106	8	29	212	100	0	112	15	3	13	132	0	0	30	6	0	8	0	0	0	0	0	0	3	0	0	0	0	0	0	0	0	64	0	114	1	798	0	0	0	349	0	0	0	0	0	41	0
45747_13	15082	10	12	41	14	5819	2	0	4442	56	0	0	23	36	68	23	4	5	0	0	0	0	4	1	2	0	0	127	0	0	19	0	37	0	0	0	1	110	0	0	0	0	0	0	0	1	0	0	0
45747_14	20144	0	12123	75	0	6	0	1	18	12	0	0	0	0	2	1608	2	1	0	0	0	0	0	0	949	0	0	0	0	0	0	0	0	0	0	0	0	6	966	0	0	0	0	0	0	0	0	0	0
45747_15	51	12	7	605	5	399	0	0	1394	0	0	0	0	1230	2	22	1	24	38	0	0	0	28512	0	0	9	0	0	3	0	0	0	3	2	0	1	1	36	23	0	0	0	1	2	0	0	0	0	0
45747_16	18	15	34	19	1	24	0	0	8698	72	0	0	1	13	1	0	3	7	0	0	0	0	13	0	0	1	0	0	439	8	6	0	2	0	1	0	42	20	0	0	0	0	0	1	0	0	0	3	0
45747_17	65	2	10	15	418	0	66	1	7	14	0	12	0	0	1	5	0	13706	0	0	0	0	5	0	0	0	0	0	0	5	0	0	6	0	0	0	2	144	0	0	0	0	0	944	4	0	0	0	0
45747_18	64	3	11819	1825	0	600	0	0	314	0	0	19	503	396	7	4	44	8	238	1	0	0	2	0	0	2	0	1	0	1	0	0	5	23	0	10	5	65	17	18	0	0	0	0	0	34	0	0	0
45747_19	164	144	16	101	0	0	40	0	58	203	0	0	1	0	76	40	12	3	1	0	0	0	39	0	6	0	0	0	0	2	0	0	2	0	0	0	0	48	0	3	0	1	0	0	0	0	0	0	0
45747_2	35	5	140	91	1211	17	0	1	98	0	0	2	0	0	0	71	0	0	1	0	0	0	0	0	10	3	0	0	0	0	3	0	0	2	0	0	0	37	0	27	0	0	0	0	0	0	0	1	3
45747_20	790	0	9	0	29	14028	4	4	38650	29	0	1	0	18	157	0	1	4	0	5	0	0	1	0	6	2	0	0	0	0	0	0	8	0	1	0	2	248	1	5	0	0	0	0	0	0	1	0	1
45747_21	43	5	103	7	0	1	3128	235	71	0	0	0	0	3	3491	0	33177	4	51	0	0	0	8	0	115	0	0	0	0	0	34	0	25	0	0	0	0	6	56	1	0	0	0	0	0	0	0	0	0
45747_22	16	243	5	25	3	1693	0	0	2417	203491	0	5	0	0	186	106	2	2	67	0	0	0	3	1	2	0	0	0	0	0	6	0	0	3	0	0	0	302	223	0	0	0	0	0	0	0	1	4	0
45747_23	190	1	88	64	0	4602	0	10	56484	153	0	156	1045	4	709	0	9	89	0	0	0	0	19	0	0	0	0	0	1	2	125	0	1	0	3	2	35	2800	2	146	0	0	7	1	0	0	0	64	0
45747_24	30	0	0	167	1	1	1196	151	1233	0	15	8	506	0	0	0	9	18	7	0	0	0	0	0	455	0	1	0	3	0	0	0	0	4	0	0	0	571	0	39	0	0	0	0	0	12	0	9	0
45747_25	139	299	20066	496	214	306	0	1	1826	178	17	19	0	148	7	597	15	14	0	2	0	0	1	0	9655	3	0	596	0	1	3	0	1	3	0	0	40	580	25208	2	0	0	0	0	0	0	0	0	0
45747_26	39	1	42	372	3	5876	0	493	1181	37	0	3	1	0	693	10	0	0	0	0	1	368	2	0	13814	2529	0	0	0	0	0	0	0	0	0	0	14	20	5907	1	0	0	0	0	0	0	0	0	0
45747_27	63	0	11	7241	2	0	78	15	667	0	0	1	1	7	6	7295	0	1	142	0	0	4026	40	0	2	24043	0	0	20	0	56	0	29	0	0	0	22	6	1	7	0	0	0	0	0	0	6	0	0
45747_28	169	8924	77	31948	23	142	28249	1	37	246	393	14	0	51	695	80	0	0	0	3	2	0	0	0	0	14	0	0	0	0	10	0	21	0	20	0	203857	95	2324	1	0	0	0	0	0	0	0	2	0
45747_29	113	12	4963	8511	0	0	85	4644	17	23	0	4	1	0	13	475	0	3	0	0	0	0	0	0	0	0	0	0	1	1	2	0	0	7	0	0	89	1	272	0	0	0	0	1	167	0	0	11	0
45747_3	561	87	1559	843	0	7	1898	0	136	0	0	0	0	6	229	159	0	0	38	0	0	0	28	0	5718	24	0	7	14	0	33	0	13	0	0	0	0	1	5013	0	0	2	0	0	0	0	0	0	1
45747_30	19	507	3762	10772	0	0	69	848	3	73	0	40867	0	11	4	161	0	2	0	1	0	0	1	0	58	0	0	4	0	0	0	0	0	0	0	0	16	2	0	0	0	0	0	0	0	0	0	1	0
45747_31	52290	234	9	64	0	12	30750	0	2033	385497	0	16	0	2	36	17	324	0	124	3	0	0	132	1	0	7	0	0	0	1	3	0	15	0	0	0	53	17	0	0	0	4	0	0	0	0	0	0	0
45747_32	80	1	28	51	1297	68	0	11	43	57	0	7	0	19	6	0	0	0	0	9450	0	1	1210	0	3	3	0	0	0	0	5248	0	6829	1	1159	0	790	1	1	0	0	0	46	0	0	0	28	10	0
45747_33	324	70	282	2129	136	0	222	2	9673	125	0	15	0	0	28406	2	73	0	0	2	0	0	0	0	110	5	0	0	0	0	162	0	99	0	0	0	54	26	212	1	0	0	0	0	0	0	0	2	0
45747_34	88	6502	21	1314	3	0	25048	1	45976	477	0	25	222	0	27	26	2	3	2	322	0	0	0	0	1794	7	0	0	18	0	1	0	0	60	0	0	25	863	3	45	0	0	0	0	0	1	0	59	0
45747_35	299602	37	218	305	1	0	4824	375	3051	350	0	499	1236	0	36	1	6	13	0	3	0	0	2	0	0	21	0	0	0	0	178	0	6	0	83	2	112	7123	22	104	0	3	0	0	0	0	0	84	1
45747_36	93	1	2	2	252	0	5	0	5	12	0	1	0	0	0	0	32	0	0	0	0	0	0	0	1	0	0	0	0	0	0	0	0	0	0	0	10	4	0	0	0	0	0	0	1	0	0	0	0
45747_37	67	27	15	107	30	212	0	0	107	0	0	3	1	162277	6	45	0	9	9	0	0	0	0	0	0	3	0	795363	1	1	0	0	0	1	218	0	2	202	1	5	0	0	0	0	0	0	0	0	8
45747_38	42	8	163	201	250	0	11	9	10019	643	8	2	0	54	0	1	6	11	0	0	0	0	8	1	0	1	0	99	0	0	1	0	0	0	2	118	1	1573	2	24	0	0	1	0	0	0	0	0	0
45747_39	41	0	8	128	10	0	93	1	38	0	0	2	2	16	0	105	0	215	47586	0	0	130	15	5	1	18	0	2	14	0	0	0	2	0	3	0	2	120	1	0	0	204	0	0	0	0	0	0	0
45747_4	181	1749	164	723	1	11776	4	2	469	0	0	2	0	42	1139	23	0	0	0	0	4	0	0	0	0	221	0	0	0	0	0	0	0	53	1397	0	188	3	11	0	43	0	0	0	0	0	0	7	14
45747_40	73	26348	177	93	1	0	1449	367	95	0	0	12	2	113	49	33	0	2	2	0	0	0	0	2	0	3430	0	183	0	0	2	0	3	0	10392	0	124	5	1	0	0	5	0	0	0	0	0	1	0
45747_41	15520	113	5	4998	0	3048	0	3	1395	0	0	8	18	4	1	15	0	14	1	0	0	0	0	1	1	1	0	19	0	16	4	0	2	6	0	0	1	75	260	2	0	0	0	0	5	0	0	2	0
45747_42	11	82	30	362	0	223	0	0	3	35	0	48	0	12700	4	439	0	0	0	1	0	0	2	0	2	0	0	2190	0	0	386	0	673	1	4	0	4473	2	0	0	0	1	0	0	0	0	0	3	0
45747_43	46044	243	4	191	0	2	235	0	20	273	0	7	0	49	34	14	0	1	3	0	0	0	90	0	2	1	0	179	0	6	0	0	12	0	31	1	1	81	2	0	0	5	0	0	0	9	0	0	0
45747_44	344	2	453	63	0	1960	1	10	50	0	0	2	0	1478	0	17	2	0	2	6	0	0	0	1	2	1	0	53	0	0	6	0	16	0	13	21	9	1	3	0	0	0	0	1220	0	0	0	0	0
45747_45	52351	31	265	209	0	0	1823	0	235	0	0	19	94	50	24	0	30	2	4	0	0	0	0	0	2	1	0	143	0	8	97	0	75	0	8	0	0	165	4	6	0	4	0	0	0	3	0	1	0
45747_46	27	308	11904	6695	1	1217	2	0	50	197	0	16958	0	17	362	4684	0	1	1	25	0	0	0	0	18	1	0	92	0	0	28	0	0	0	15	1	1	4	0	0	0	0	0	0	0	0	0	30	0
45747_47	863	22	97	40	1	125	1	2	533	0	0	1900	570	116	19	2	0	0	24	0	0	0	0	0	166	3	0	290	0	0	92	0	2	1	50787	0	3	100	395	1	0	0	0	0	0	0	0	28	1
45747_48	46	0	5	0	310	0	4	0	2418	99	0	3	0	0	0	0	1	0	0	0	0	0	0	0	4	0	0	0	0	3	10	0	0	0	1	76	0	278	0	0	0	0	0	0	0	0	0	0	0
45747_49	20	24	17	98	0	21	0	69	173	0	8	133	487	125	105	1	0	15	0	0	3	0	0	0	0	0	0	464	13	2	0	0	0	5	2	0	1	155	1	0	0	0	1	0	0	65	0	2	0
45747_5	74	24	17	20699	3	605	0	5	2406	0	5	5	8	0	6754	9	0	17	0	0	0	0	0	0	0	0	0	0	0	17	2	0	0	11	0	0	0	216	176	4	0	0	0	1	9	0	0	3	0
45747_50	17	0	10310	5	1	1981	0	4	6	2	0	2347	1	0	0	78	0	0	0	0	0	0	0	0	7495	1	0	0	0	1	0	0	0	0	0	0	0	26	3	1	0	0	0	0	0	0	0	0	0
45747_51	20887	23	6036	4097	0	102	0	0	112	0	0	46	0	90	304	19	0	0	40	0	0	0	19	0	3	7	0	2	7	12	1	0	10	0	0	0	0	4	1	0	0	0	0	0	0	0	0	1	0
45747_52	38	31	65	154	18	46	0	3	127	0	0	189	0	24106	1	3	0	0	0	0	0	0	0	0	0	29	0	0	0	323	0	0	0	0	15	0	126	73	4	0	0	0	0	0	0	0	0	5	0
45747_53	10	43	3	34	1	2	1530	4	512	0	0	33	0	0	202	0	0	7	0	0	0	0	0	0	0	0	0	0	975	20038	0	0	1	8	0	0	0	54	2	0	0	0	0	0	7	0	0	7	0
45747_54	2284	162	179	123	642	0	107	42	12	34	0	111	1	11	5	18	10	186	0	3541	0	0	185	0	49	3	0	2	12	2	3	0	986	0	1	0	11	38	0	0	0	0	0	0	0	0	0	0	0
45747_55	383	133	164	135	0	6142	1	0	17	248	0	172	0	1	21	4	18	17	1	1	0	0	72	2	0	85	0	0	0	12	0	0	19	0	0	0	0	1080	0	1	0	3	0	0	0	0	0	0	0
45747_56	20129	0	32	51	0	6985	0	7	27	0	0	66	0	10	1	0	0	88	0	2100	0	1	110	1	3	0	0	0	1	2	2	0	524	1	0	0	5	47	4	2	0	0	0	6	0	0	0	0	0
45747_57	140	40	27835	350	7	90	0	0	1112	6	0	149	0	2	31	1	20	1	28	1	0	0	0	0	4	0	0	0	0	3	454	0	281	0	0	0	1	127	16	4	0	0	0	0	0	0	0	4	0
45747_58	39	2820	17	92	0	1447	10	0	28	194	0	96	0	1	76	3	0	0	3	0	0	0	0	0	0	0	0	0	0	1	2	0	3	175	0	0	0	3	0	0	0	0	0	0	0	0	0	70	0
45747_59	419	4	128	128566	236	5511	1	0	845	0	0	413628	2	18	4	742	0	0	1	3	0	0	0	0	2404	1	0	0	0	9	78	0	2	0	110	0	0	14	4402	1	0	0	0	0	0	0	0	33	0
45747_6	46	234	87	52	0	3998	0	0	247	35	0	53	7	40	13	7	0	0	0	4	0	0	0	0	2	0	0	5	0	9	2	0	3	1	1	0	3	38	0	0	0	0	0	0	0	0	0	1	0
45747_60	7692	18	2	1	1	410	1	0	17	0	0	14	179	0	0	0	0	0	0	0	0	0	0	0	3	0	0	0	0	0	0	0	0	2	0	0	0	15	0	1	0	0	0	0	0	0	0	2	0
45747_61	12049	56	39	46	6	1	16060	0	1514	0	0	4	0	99	6099	1	0	508	0	0	0	0	57	0	9	0	0	378	0	14	79	0	72	0	0	0	156	114	1	9	3	0	1	25	2	0	0	3	18
45747_62	43	0	20270	2909	11	0	143	2776	55	0	0	3	0	0	7	72	0	0	0	0	0	425	8	0	7715	3	0	0	0	11	0	0	9	0	0	1	0	117	0	5	0	0	0	0	1	0	0	2	0
45747_63	40	27640	12	4	6	8691	6	0	21803	0	0	2	0	10	64	4	0	1	33	0	0	0	48	1	18	9	0	3	10	0	35	0	16	0	0	0	0	105	11	3	0	0	0	0	0	0	0	1	0
45747_64	157	93	27106	2154	3093	8	2244	28	70	0	0	157	0	20545	38	87	10	33	9	0	0	0	84	0	15974	3	0	0	0	4	115	0	189	0	11	0	86	303	9271	0	0	0	0	0	2	0	0	5218	8
45747_65	30	7582	25	4616	0	0	91	2	759	0	0	6	8	4	5	1864	0	9	0	0	0	0	3	0	0	0	0	0	0	0	0	0	8	0	0	0	0	9	0	0	0	0	0	1	15687	0	0	0	0
45747_66	18	42	150	138	0	8025	25	1	1628	25	0	12808	0	19	2057	16	0	0	0	232	0	0	4	0	0	0	0	1	0	1	9	0	9	0	0	0	0	2	4	0	0	0	0	0	0	0	0	1	0
45747_67	191899	17576	40	472	0	38172	1	1	4604	187	0	2	2	12	24564	12	1	0	1	1	0	17	108874	0	4	213	0	0	0	17780	0	0	20274	185	0	0	0	12	4	0	0	1	0	0	4	0	0	1	0
45747_68	56	138	12079	600	0	4006	1	8	42	0	0	174	0	13	12	49	0	0	0	6	0	0	22	0	11668	1	0	0	0	2	599	0	388	1	0	0	0	4	4457	0	0	0	0	1	2	0	0	6	0
45747_69	174	29487	219	2202	0	62	13536	0	57	0	126	0	0	7	4776	107	22	0	0	0	1	0	42	0	25188	0	0	0	0	10	118593	0	84207	0	0	0	0	1	13018	1	0	0	0	0	0	0	0	1249	0
45747_7	682	102912	112	40855	0	301	0	0	487	400	0	0	0	4	26	16123	1	1	1	0	0	0	111	1	0	16	0	0	0	17	26	0	44	0	0	0	2	40	1	1	0	3	1	0	0	0	0	0	4
45747_70	30082	30	20	33	0	1770	1	1	91	188	0	10	15	2	10	5	0	0	0	0	0	0	23	0	7	0	0	0	1	2	0	0	3	63	0	0	0	32	0	0	0	0	0	0	1	0	0	53	0
45747_71	1066	64	176	296	839	2740	0	0	12475	1	0	266	0	13	2057	2	0	0	0	0	0	0	117	0	0	273	0	0	0	3	201	0	123	0	51	10	0	2513	5	46	0	6	0	0	0	0	0	19	2
45747_72	59	1	1	23	330	0	200	5	335	0	0	1	1	0	1	0	0	0	1	0	0	1	6	0	76	5	0	0	0	0	0	0	2	7	3	0	0	121	0	0	0	1	4	0	0	0	0	0	0
45747_73	183	539	11	1526	0	321	1	0	5	0	0	0	0	40	26	1395	0	11154	16	0	0	1	0	0	3	0	0	152	3	808	0	0	156	204	0	0	2020	4	4	0	38	0	0	0	0	0	0	1	1
45747_74	30	0	33	125	0	0	69	0	15	1	0	0	1	0	0	7	23	0	0	0	0	232	0	0	1	0	0	0	1	0	0	0	1	0	0	0	0	13	1	0	0	0	0	0	0	0	0	0	0
45747_75	30	96	2	72	0	227	2	0	45	0	0	0	0	39	7	32	0	0	22	0	0	0	13	0	2	6	0	1548	10632	0	0	0	4	0	0	0	0	4	1	0	0	2	0	0	1	2	0	2	0
45747_76	131	10461	1517	7209	1	6165	0	1	654	0	0	337	1	1452	26	287	0	5	18	0	0	0	0	0	0	0	0	1	64	0	9	0	14	0	5	0	54	32	32	0	0	0	0	0	0	0	0	349	0
45747_77	10	663	2	192	0	0	5	359	956	0	0	4	2	0	1	63	0	4	4	0	0	0	0	0	35	0	0	0	0	4	204	0	52	1	0	0	0	2	0	0	0	0	0	1	13	0	0	5917	0
45747_78	397	10	8	2	0	305	0	0	2	1	0	21	0	843	5	1	17	0	1	4	0	4	0	0	0	0	0	1	0	0	1	0	1	0	0	0	2	1	3	0	0	273	0	0	0	0	0	0	0
45747_79	163635	124144	4	21	4	1	4926	0	252	150	0	2	0	1	47	6	1	4	0	0	0	30	26	0	1	0	0	0	4	3	2	0	11	0	0	0	0	29	2	1	0	0	0	0	0	0	0	0	0
45747_8	73	22	54	52	1	50	0	11	31	0	0	3	0	13	0	1	13	0	0	3	0	0	18	0	1	0	9	0	0	0	51	0	2	0	0	0	0	498	4	18	0	0	0	2	0	315	0	16	2
45747_80	40	32	3553	194	919	2134	1	10	29	3	0	148	0	9	34	1	13	7	2	1	0	0	0	1	4129	0	0	0	0	0	18	0	6	1	0	0	2	102	1818	0	0	0	0	0	0	27	1	1	0
45747_81	523	5154	6420	11613	0	0	13	106	8	13	0	1	0	0	11	8	8	1	0	0	0	0	0	0	105	21	0	0	2	0	56	0	37	0	212	0	1	4	189	0	0	0	0	0	0	0	0	0	0
45747_82	58	6525	195	4171	0	0	331	0	69	43841	0	9	0	0	3	1751	0	16	22	0	0	10	0	0	40	0	0	0	1	0	9	0	0	1	0	0	1	3	0	0	0	0	0	0	0	0	0	10	0
45747_83	41061	115	161	10308	49	6	15019	3	6121	25	0	107	0	1	1038	134	2	6	0	0	0	0	0	0	2	0	0	0	5	0	42	0	2	0	19	0	2	169	60	1	0	0	0	0	2	0	0	32	0
45747_84	43698	1	0	0	5	1	0	0	0	0	0	0	0	0	0	0	0	0	0	0	0	0	0	0	0	0	0	0	0	0	0	0	0	0	0	1	0	0	0	0	0	0	0	0	0	0	0	0	0
45747_85	18	24471	41	24	0	2385	0	1	43	1	1	0	0	59	38	110	2	3	0	0	0	0	0	0	5804	0	0	150	0	0	14	0	1	0	0	0	2	118	8592	0	0	2	0	0	0	0	0	9	16
45747_86	152	6	31	0	0	0	31	3	5	2	0	0	0	3	1	0	0	0	0	0	0	0	0	0	13	1	0	0	0	0	0	0	1	5	0	0	0	0	5	0	0	0	0	0	0	0	0	1	0
45747_87	10	474	16	42	0	1012	0	1	23	0	0	2	0	1416	17	683	0	0	0	0	0	0	10	19	1325	10	0	0	5	0	127	0	1944	5	0	0	57	1	614	0	0	0	0	0	0	1	0	4	0
45747_88	13841	31	17302	4	3	0	645	2	87	11	0	0	0	2535	1	1	1	0	0	0	0	0	0	1	42	1	0	0	0	0	1	0	4	2	8	0	65	4	33	0	0	0	0	0	0	0	0	14	0
45747_89	522	1672	9	1853	0	1354	11	1	67	0	0	1512	0	5	50	1987	0	9	0	0	3	0	0	0	1	0	0	0	0	4	5	0	1	0	0	0	0	4	0	0	0	0	0	1	9	0	0	2	0
45747_9	588	1872	450	537	0	161	1	0	44	0	1	0	0	0	47	15	24	3	1	0	2	0	0	0	0	46	0	0	0	0	194	0	116	0	1	0	1	22	15	1	0	1	1	0	0	0	0	5	1
45747_90	817	4	10	7	0	0	244	2	0	13615	0	16	0	6	0	1	0	0	1	1	0	0	0	0	0	17	0	0	0	0	4	0	0	0	1	0	1	0	5	0	0	2	0	0	0	0	0	2	0
45747_91	289	102	69	57	0	1615	0	1	55	24	0	0	0	3	18	0	0	0	2	0	0	0	34	5	0	0	0	0	0	7	0	0	21	15	0	0	0	18	6	0	0	9549	0	0	0	0	0	3	0
45747_92	11	89	2107	869	0	0	22	4788	10	0	0	254	0	5785	0	36	0	0	2	2	0	0	0	0	0	0	0	7	0	0	1	0	5615	12510	8	1	1	1	0	0	0	0	0	2	0	0	4	10	0
45747_93	30037	2884	80098	1340	0	0	15	0	9	2	0	0	0	0	17	37	7	0	1	120	1	0	0	0	31239	0	0	0	0	0	50	0	51	0	0	0	0	52	65776	2	0	1	0	0	0	1	0	2	3
45747_94	12	7422	26	4993	0	3470	14	55	239	77	0	3	0	1	488	257	0	0	1	0	3	0	0	0	4	0	0	0	0	0	159	0	0	15073	0	0	0	3	95	0	0	1	0	0	0	0	0	15995	0
45747_95	242	31	125	15	1	0	421	7	29	0	0	123	0	8	2	0	0	0	16	0	1	0	0	0	63	0	0	0	0	0	4	0	206	9394	2	76	0	20	143	1	0	0	0	0	0	0	0	7559	256
45747_96	20	0	2	0	0	0	1	0	0	1	0	0	0	1	0	0	0	0	0	0	0	0	0	0	0	0	0	0	0	0	1	0	0	0	0	0	0	1	1	0	0	0	0	0	0	0	0	0	1
46538_1	8	4	6	12	0	1	0	0	4	0	0	0	0	0	3	1	2	0	0	0	0	0	8	0	0	0	0	0	2	0	0	0	0	75	0	0	0	0	1	0	0	0	0	0	0	4	0	0	0
46538_10	5	5	5	8	0	0	3	0	3	0	0	0	0	0	1	2	3	0	0	3	0	0	0	0	0	1	0	0	0	0	0	0	0	0	0	0	0	0	0	0	0	0	1	0	0	0	0	0	0
46538_11	6	1	4	1	0	0	0	20	0	0	0	0	0	0	0	0	1	0	0	1	0	0	0	0	1	0	0	0	2	0	0	0	0	0	0	0	0	0	0	0	0	0	0	0	0	0	0	0	0
46538_12	5	3	15	1906	3	0	4	0	4	0	0	0	0	0	3	742	0	0	0	12	0	0	0	0	0	0	0	0	2	0	0	0	0	0	0	0	0	0	0	0	0	0	0	0	0	0	0	0	0
46538_13	4	4	8	1	0	0	45058	10	42426	0	0	0	0	0	0	2	0	0	0	2	0	0	37	5	3	0	0	0	0	0	0	0	0	0	0	0	0	43	4	0	0	0	0	0	0	0	0	0	0
46538_14	50840	3	8	0	0	0	5133	101672	685	0	0	0	0	0	0	2	4	0	0	2	0	0	0	1	2	0	0	0	1	0	0	0	0	0	0	0	0	3	4	0	0	1	0	0	0	0	0	0	0
46538_15	185	92046	7	20774	0	0	854	8	2302	0	0	0	1	0	1	870	0	0	1	1	0	0	0	1	0	0	0	0	0	0	0	0	0	0	0	1	0	0	10	0	0	0	0	0	0	1	0	0	0
46538_16	20	10	4	3	5	15501	23	12	11	0	0	0	5880	38	75	0	0	0	0	0	0	0	0	0	0	0	0	0	0	0	0	0	0	0	0	0	0	0	2	0	0	1	0	0	0	0	0	0	0
46538_17	465	1	2	3	1	135	0	2	7	0	0	0	0	0	0	0	0	0	0	0	0	0	0	0	0	0	0	0	42	6	0	0	0	0	0	0	0	0	0	0	0	1	0	0	0	0	0	0	0
46538_18	12	12151	3	12164	0	0	1614	8	27	0	0	793	0	0	1418	13	0	0	6	2	0	1	0	0	0	68	0	0	1	8	1	0	0	0	0	0	0	2	42	0	1	0	0	0	0	0	0	0	0
46538_19	1590	7	8	2	0	991	1	13	69	0	0	0	0	0	1	3	0	0	7	0	2	0	0	0	2	0	0	0	0	0	0	0	0	0	0	0	0	2	8	0	0	0	0	0	0	0	0	0	4
46538_2	40292	6	34737	8584	0	1	1	1	43	0	0	0	0	0	2	0	3	0	0	0	0	0	1	0	24	0	0	0	1	0	0	0	0	0	0	1	0	0	0	0	0	0	0	0	0	0	0	0	0
46538_20	10	680	7	108	0	0	701	3234	2	0	0	3	0	0	22	42	0	0	30	1	6	0	0	3	0	0	0	0	0	0	0	0	0	0	0	0	0	0	1	0	0	52428	0	0	0	0	0	0	0
46538_21	7	3	2	7	0	11	0	8	4	0	0	0	0	0	1	0	0	0	1	1	0	0	0	1	0	0	0	0	1	1	0	0	0	0	0	0	0	0	0	0	0	1	0	0	0	0	0	0	0
46538_22	3	6	1	3	1	11572	0	7	6494	0	1	0	0	0	0	5	0	0	0	1	0	0	0	4	3	3	0	0	1	0	0	0	0	0	0	0	11	182	3	0	0	0	0	0	0	1199	0	0	0
46538_23	3	6	1	1	0	0	46	4	1	0	0	0	1	0	0	1	0	0	0	65817	0	0	0	1	1	0	0	0	9127	0	0	0	0	0	0	0	0	0	1	0	0	0	0	0	0	0	0	0	0
46538_24	5	6	37811	29	0	111	0	7	258	0	0	0	5	0	0	12218	0	0	1	1	0	0	0	1	10218	0	0	0	0	0	0	0	0	0	0	0	0	0	28273	0	0	0	0	0	0	0	0	0	0
46538_25	10	4832	20	73	1	2	970	0	0	0	0	0	0	0	199	42	2	0	0	0	0	0	1	0	0	0	0	0	2	0	0	0	0	0	0	0	0	0	0	0	5	0	1401	1518	0	0	0	0	13
46538_26	12	1	17	2	0	0	23	10	6	0	0	0	0	3	0	1	0	0	0	0	10	0	26903	0	0	0	0	0	0	0	0	0	0	0	0	0	22	0	0	0	3	0	0	1	0	0	0	1	4
46538_27	50	15	84731	7648	5	14867	2	1	6475	0	45	0	0	5	0	0	4	0	0	0	0	0	0	0	0	0	0	0	0	0	0	0	0	0	0	0	0	8	0	0	3	0	0	0	0	0	0	0	0
46538_28	14167	7	40762	4086	49097	411	1	0	49	0	20	0	152	2	6	215	2	0	0	0	0	0	1	0	5	0	0	0	0	0	0	0	0	0	0	0	0	0	98	0	7	0	0	0	0	0	0	0	0
46538_29	8	0	5	5	3	0	4005	0	6	0	47994	0	0	2	120	1	1	0	0	0	285	0	0	0	0	0	0	0	0	0	0	0	0	0	0	0	0	0	0	0	1	0	0	0	0	0	0	0	2
46538_3	1	9	8	10	0	2	0	0	0	0	0	0	0	0	5	3	2	0	0	0	0	0	0	0	0	0	0	0	4	0	0	0	0	0	0	0	0	0	0	0	0	0	0	0	2	0	0	0	0
46538_30	13310	8	24	0	2	0	166	0	114	5	28	0	1	3	3	0	1	0	0	0	0	0	2	0	0	0	0	0	2	9	0	0	0	0	0	0	0	0	6	0	81899	0	0	0	0	0	0	0	0
46538_31	27	0	72374	10517	1	0	3207	0	104	0	188774	0	2	61567	248	365	1	0	0	0	897	0	5	0	0	0	0	0	0	0	9	0	0	5995	0	0	0	2	75	0	8	0	0	1	0	0	0	1362	6
46538_32	3	6	71132	37337	2	887	0	0	4549	0	0	0	0	6	0	30	31	0	0	0	0	0	0	0	64	0	0	0	0	0	1	0	0	0	0	0	0	11	108	0	7	0	0	0	0	0	0	0	32
46538_33	4	0	10	8	6	21	0	0	28016	0	8	0	0	0	0	0	0	0	0	0	0	0	1	0	0	0	0	0	0	0	0	0	0	0	0	0	0	0	0	0	4	0	0	0	0	0	0	0	0
46538_34	2	0	14	5	2	11	8	0	3	0	0	0	0	5	0	0	1	0	0	0	0	3	0	0	1	2	0	0	0	0	1	0	0	0	0	0	0	0	0	0	2	0	2	0	0	0	0	0	12
46538_35	23856	1	8	0	0	0	0	0	10	0	4	0	0	791	0	0	40304	0	0	2	0	0	1	0	1	0	0	0	0	0	1	0	0	1	0	0	0	0	0	0	4	1	0	0	0	0	0	0	0
46538_36	11	0	25	2	1	21557	25	0	6	0	8	0	3898	62	88	1	0	0	0	0	0	0	1	0	3	0	0	0	0	0	0	0	0	0	0	0	0	0	2	0	8	0	0	0	0	0	0	0	0
46538_37	377	8587	15	2887	0	0	4047	0	9	0	0	0	2	0	13	1854	0	0	0	0	12	0	0	0	37	0	0	0	2	0	0	0	0	0	0	0	0	104	24	0	0	0	13531	3946	0	0	0	0	0
46538_38	32	5	36448	13069	3	15	0	8	46	0	0	0	1	1	5	5332	0	0	0	0	11	0	2	0	1	0	0	0	0	0	1	0	0	0	1	0	0	4	0	0	0	0	0	0	0	0	0	0	0
46538_39	17	23	18	5	10	28	0	0	26	0	0	0	4	0	4	6	1	0	0	0	0	0	0	0	1	0	0	0	0	0	0	0	0	0	0	0	0	18	0	0	0	0	1	0	0	0	0	0	1
46538_4	10	3	5	9	6	2	1	0	6	0	0	0	0	0	7	1	3	0	0	0	0	0	0	0	1	1	0	0	1	0	0	0	0	0	0	0	0	0	1	0	0	0	0	0	0	0	0	0	0
46538_40	61933	8	14	2	99335	29	0	0	38	0	0	0	22	0	1	0	0	0	0	0	0	0	0	0	7	1	0	0	0	0	0	0	0	0	0	0	0	1	0	0	0	0	0	0	0	0	0	0	8
46538_41	17	2	1	5	12	0	13	119	0	0	4	0	0	0	0	0	0	0	0	0	0	0	0	0	0	0	0	0	0	0	0	0	0	0	0	0	0	798	0	0	0	0	0	0	0	0	0	0	0
46538_42	47	152026	11	54127	1	637	0	2	3085	9	0	0	1	3	663	10	0	0	0	0	11	0	0	0	2	0	0	0	1	14	1	0	0	0	0	26	0	3	211	1	0	0	0	0	0	0	0	0	14
46538_43	163608	17	43	48	10	59068	0	5	30582	46	0	0	20	80	0	1	0	0	0	0	61	0	0	15	0	3	0	0	0	0	3	0	0	0	0	0	2223	297	0	0	0	0	0	0	0	0	0	0	0
46538_44	47395	10	21	13	0	0	25	0	411	0	0	0	7	0	0	0	10	0	1	0	188510	0	0	1	0	0	0	0	0	0	0	0	0	0	1	0	0	12	0	0	0	2	1	0	1	0	0	0	6
46538_45	17	6	6	1	6	60636	0	0	8704	0	0	0	0	0	0	0	0	0	0	0	13	0	0	0	3	0	0	0	0	1	0	0	0	0	0	0	0	60	1	4	0	0	0	0	70	0	0	0	0
46538_46	24	12	21	8	0	0	124992	11	7801	0	0	0	5	0	156	1	0	0	0	0	13	0	1	0	0	3	0	0	0	0	0	0	0	0	1	0	1	16	0	0	0	0	2	0	0	0	0	0	0
46538_47	29	6	2	1	0	0	9	0	2	0	0	0	5	0	0	0	183	0	0	0	0	0	0	0	0	9	0	0	1	0	0	0	0	0	0	0	0	2984	0	0	0	0	1	0	0	0	0	0	1
46538_48	28605	12	95314	19114	104591	1568	0	0	103	0	0	0	372	0	19	35	0	0	0	0	0	0	0	0	34	0	0	2	0	0	0	0	0	0	0	0	0	0	281	0	0	0	0	1	0	0	0	0	5
46538_49	29291	13	36746	87	2	7	0	0	4	0	0	0	0	0	0	7	0	0	0	0	0	0	1	0	0	0	0	0	39757	0	0	0	0	0	0	0	0	0	2	0	0	0	0	0	1	0	0	1	0
46538_5	6	0	5	1	0	0	3	0	0	0	0	0	0	0	4	1	2	0	0	0	0	0	0	0	0	0	0	0	0	0	0	0	0	0	0	0	0	0	0	0	0	0	0	0	0	0	0	0	1
46538_50	8	51059	9	26824	2	0	2688	3	4	0	0	0	1	0	164	874	0	0	0	0	0	0	0	0	2	0	0	0	0	0	0	0	0	0	0	0	0	0	1	0	0	0	0	0	0	0	0	0	0
46538_51	15	39591	20	31316	2	0	2950	0	28	0	0	0	0	1	133	12906	0	0	0	0	0	0	0	0	0	0	0	0	0	0	0	0	0	0	0	0	0	1	129	0	0	0	0	0	8339	0	0	0	0
46538_52	13	40737	5	21816	74528	5917	1	0	6	0	0	0	3	0	369	10547	0	0	0	0	0	42	0	0	0	0	0	0	4	0	0	0	1	0	0	0	0	0	220	0	0	0	0	0	1	0	0	0	0
46538_53	10799	11	2	3	7	3	0	0	8	0	0	0	0	0	0	3	0	0	0	0	0	0	0	0	0	0	0	0	0	0	0	0	0	0	27	0	0	0	0	0	0	0	0	0	0	0	0	0	0
46538_54	12	726	13	551	2	699	5071	0	490	0	0	0	1	2651	63	2	0	0	0	0	0	0	8	0	0	0	0	10	3	11	11443	0	90	0	0	0	40	0	9	0	6	0	0	0	0	0	0	21933	0
46538_55	5032	14	53663	15349	9	0	75	2	797	0	8	0	0	2	1	7108	0	0	0	0	0	0	0	0	0	0	0	0	1	0	0	0	1	0	0	0	2	14	0	0	1	0	0	0	1	0	0	1	0
46538_56	11	79002	13	9	0	17	0	0	7410	0	0	0	1	0	1	2	4	0	0	0	15	0	0	0	0	0	0	0	0	0	1	0	1	0	0	0	0	8	0	0	0	0	0	0	0	0	0	2	0
46538_57	55219	9	3	20827	1	83979	2	0	2225	0	0	0	1	1070	452	705	0	0	0	0	0	0	0	0	0	0	0	0	1	0	0	0	0	0	0	0	0	0	439	0	0	0	0	0	8	0	0	0	0
46538_58	1	0	8	7	0	70602	9	2	14997	0	0	0	3	0	2263	5	130	0	0	0	0	15	0	0	0	0	0	0	1	0	0	0	0	0	0	0	0	5	0	5	0	0	2	0	0	0	0	0	0
46538_59	6	2	1	1	0	0	1154	0	0	0	0	0	1	0	6	0	0	0	0	1	0	0	0	384	0	0	0	0	2	0	0	0	0	0	0	0	0	0	0	0	0	1	0	0	0	0	0	0	0
46538_6	8	11	7	0	0	2697	0	0	17656	0	0	0	0	0	56734	1	3	0	1	0	0	0	2	0	5	0	0	0	18957	300	0	0	0	0	0	0	0	14	2	0	3	0	0	0	0	0	0	0	0
46538_60	1029	12	21	12	0	10	0	0	0	0	0	0	2216	0	0	2	0	0	0	1	1	0	0	0	1	0	0	0	2	0	0	0	0	0	0	0	0	0	0	0	0	0	0	0	0	0	0	0	0
46538_61	46	73411	12	50317	0	7236	0	0	698	0	0	0	0	0	100	18112	0	0	0	0	0	8	0	0	18	0	0	0	5	14	0	0	0	0	2	0	0	0	177	0	0	0	1	0	0	0	0	0	0
46538_62	170	8	10	12	2	0	10	6	19	0	0	0	0	0	0	0	2	0	0	0	0	0	0	0	0	0	0	0	0	8	600	0	1010	0	12963	0	0	3	0	0	0	0	0	0	0	5	0	12	0
46538_63	115	16065	47542	6505	0	2	15762	0	4688	0	0	0	1	0	371	17697	0	0	0	0	0	0	0	0	0	0	0	0	0	15	0	0	0	0	0	0	0	8	0	0	0	0	0	0	0	0	0	0	0
46538_64	64	29	4	13	0	0	79187	0	125490	0	0	0	17	0	1	0	2	0	0	0	0	0	0	0	0	0	2	3	0	20	0	0	0	6	12	1	0	16	0	0	0	14	0	0	24	0	0	0	1
46538_65	94545	10	0	1	0	0	540	0	4612	0	0	0	0	4	0	0	0	6	14	0	0	0	0	0	0	0	0	0	0	4	20	0	0	0	0	0	0	53	1	0	0	0	0	0	0	0	0	0	6
46538_66	201176	1355	3	18	0	0	19866	17	2356	0	0	0	3	9	4	0	0	6	1	0	0	0	0	0	1	0	0	0	0	212369	11	0	0	0	1	0	0	158	0	0	4	0	0	0	0	0	0	1	0
46538_67	16159	48	647	67	0	0	27159	17	18556	0	0	0	0	3	3	12	0	0	0	0	0	0	0	0	0	1	0	0	0	15	0	0	0	0	1	0	0	70	0	0	0	0	0	0	0	0	0	0	9
46538_68	35	10	10	7	0	0	20	1	14	0	0	0	0	0	2	6	0	0	0	0	13	0	0	0	0	0	0	0	0	20	0	0	0	0	0	0	0	0	0	0	0	4	0	0	2	0	0	0	0
46538_69	31	0	1	3	1	41569	0	0	50474	0	0	0	1	0	1	0	0	0	0	0	0	5	0	0	0	0	0	0	0	19	0	0	0	0	5	0	0	2	0	0	1	0	0	0	0	0	0	0	0
46538_7	14	0	30120	16713	0	278	0	0	17	0	5	0	0	0	33	532	19832	0	0	3	0	0	31	0	0	0	0	0	0	0	0	0	0	0	0	0	0	0	178	0	0	0	0	0	0	0	0	0	0
46538_70	17935	0	0	1240	0	0	31	0	13	0	0	0	0	0	0	1	0	0	0	0	0	46222	0	0	0	3	0	0	0	7	0	0	0	0	0	0	0	1	0	0	0	0	3	0	0	1	0	0	0
46538_71	116921	5	0	1	4	0	6	0	150	0	0	0	0	0	0	1	2	0	0	5	0	0	0	0	1	0	0	0	0	8	0	0	0	0	0	0	0	7	0	0	0	0	0	3	0	0	0	0	0
46538_72	32	12426	14	14876	28780	2161	0	0	16	0	0	0	4	0	49	6050	0	0	0	0	0	7	0	0	0	0	0	0	0	13	0	0	0	0	1	0	0	0	179	0	0	0	0	0	0	0	0	0	0
46538_73	2	0	48091	75303	0	4908	1	0	14	0	0	0	0	0	3835	36	962	0	3	0	1	0	0	0	217	0	0	0	0	0	0	0	0	0	0	0	0	0	191	0	0	0	1	0	0	383	0	0	0
46538_74	5	7	6	153	0	5326	0	4	1224	0	0	0	0	0	365	42	4	0	0	0	0	0	0	0	0	0	0	0	0	0	0	0	0	0	1	0	0	20	0	0	0	5	9	0	1	0	0	0	1
46538_75	0	51781	12	20272	0	1032	0	0	5	1	0	0	0	0	20	9803	2	0	0	0	0	0	0	0	0	0	0	0	0	4	0	0	0	0	0	0	0	0	81	0	0	0	1	0	1	0	0	0	15
46538_76	1	23	4	12	4	3139	0	12	23806	0	0	0	1	0	3743	4	14	0	2	0	0	0	0	0	0	0	0	0	0	0	0	0	0	0	0	16	0	100	0	0	0	0	9	0	5	0	0	9	2
46538_77	6	0	2	6	0	0	8	0	2	0	1	0	0	0	1	2	0	0	0	0	0	0	0	0	0	0	0	0	0	0	0	0	0	0	0	0	0	0	0	0	0	0	0	0	1	0	0	0	26400
46538_78	7	16	6315	14	0	0	1563	0	144	3	0	0	0	0	69	1	3	0	47127	0	0	0	0	0	0	0	0	0	0	14	0	0	1	0	0	0	0	0	0	0	3	0	4	0	1	0	0	0	1
46538_79	7	27612	7	27617	0	0	57358	1	976	0	18	2	0	0	13134	988	11	1	2	0	0	0	0	0	13	0	0	0	0	1	0	0	0	0	0	0	0	14	0	0	0	0	1	0	2	0	0	0	0
46538_8	5	34141	10	27936	0	2422	0	0	522	0	0	0	0	0	4250	12145	3	0	0	0	4	0	0	0	1	0	0	0	1	0	0	0	0	0	0	0	0	1	109	0	0	0	0	0	0	0	0	0	0
46538_80	1	13	7	13	0	408	0	0	1841	1	0	0	0	0	4	5	50986	0	1	0	7	0	0	0	0	0	0	0	0	1	0	0	0	0	0	0	0	0	0	0	0	0	2	0	19701	0	0	0	0
46538_81	1	0	2	4	0	14	0	0	77	0	0	0	0	0	15	3	4	0	1	0	0	0	0	0	0	0	0	0	0	44364	279	0	0	1	0	0	0	1	1	0	0	0	2	0	0	0	0	0	0
46538_82	2	0	23964	48025	0	22019	0	0	26	0	0	0	0	0	3954	9217	2	0	3	0	0	0	0	0	0	2	0	0	0	1	0	0	0	0	0	0	0	0	289	0	0	0	38733	1	0	0	0	0	3
46538_83	4	425	5	0	0	45	0	0	1	0	0	0	0	0	7	0	1	0	0	0	0	0	0	0	281	0	0	0	0	0	0	0	0	0	0	0	0	0	142	0	0	0	0	0	0	0	0	0	0
46538_84	4	8	5	9	0	0	5	0	0	2	0	0	9	0	0	4	2	0	1	0	1	0	0	0	0	0	0	0	0	1	0	0	0	0	0	0	0	0	0	1	0	0	2	0	1	0	0	0	0
46538_85	5	4	1	0	0	472	1	0	982	0	0	0	0	0	114	3	0	0	0	0	0	0	0	0	52	4	0	0	0	0	0	0	0	0	0	0	0	0	5	0	0	0	0	0	0	0	0	0	0
46538_86	6	3	1	9441	0	2	27046	1	8	0	0	0	0	0	1	10484	0	0	0	0	0	0	5	0	0	1	0	0	0	0	0	0	0	0	1	0	0	0	0	0	0	0	0	0	0	0	0	0	0
46538_87	5	5	8	5	0	0	17	138	143	0	0	0	0	0	0	2	0	38	0	0	0	0	0	0	0	2	0	0	0	0	0	0	1	0	0	0	0	2159	3	0	0	0	0	0	0	0	0	0	0
46538_88	6	1	4	94	10	3552	22	0	1390	0	0	0	0	0	11	4	1	0	0	0	0	0	0	0	1372	3	0	0	0	0	0	0	0	0	0	0	0	0	596	0	0	0	0	0	0	0	0	0	0
46538_89	3	3	1	9628	0	0	16137	0	8	0	0	0	0	0	0	4009	3	0	10	0	0	0	0	0	0	2	0	0	0	0	0	0	0	0	0	0	3	1	32	0	0	0	0	0	0	0	0	0	5
46538_9	3	4	6	1	0	4	0	0	2	0	0	0	0	0	3	0	1	0	0	0	0	0	0	0	0	0	0	0	1	0	0	0	0	0	0	0	0	0	0	0	0	0	0	0	0	0	0	0	0
46538_90	33444	6	1	0	0	0	10240	0	27	2	0	0	0	0	1	2	210	0	0	0	0	0	1	0	4	1	0	0	0	2	1494	0	29	2	0	0	0	0	1	0	4	0	0	0	0	0	0	520	0
46538_91	41959	12581	8	7	0	0	265	1	2942	0	0	0	0	6	453	1	0	0	0	0	0	0	0	0	0	4	0	0	0	0	0	0	0	1	0	0	0	0	0	0	0	0	0	0	0	0	0	0	14
46538_92	11	0	19939	10723	0	1	12238	0	532	0	0	0	0	0	1063	10	457	1	0	0	3	0	0	0	35	1	0	0	0	0	0	0	0	0	0	0	0	1	46	0	0	0	0	0	0	0	0	0	0
46538_93	5	0	3	0	0	4	0	0	4	0	0	0	0	0	65	1	0	0	0	0	0	0	0	0	0	0	0	0	0	1	0	0	0	0	0	0	0	93	1	0	0	0	0	0	0	0	0	0	0
46538_94	6	4	0	6	0	0	20	0	477	0	0	0	0	0	0	13	0	0	0	0	0	0	0	0	19	38796	0	0	0	0	0	0	0	0	0	0	0	0	0	0	0	0	1	0	0	1	0	0	0
46538_95	6	16147	1	3946	0	9318	1	0	34	0	0	0	0	0	2170	1719	1	0	0	0	0	0	0	0	0	0	0	0	0	0	0	0	0	1	1	0	0	0	0	0	0	0	0	0	0	0	0	0	0
46538_96	101	2	2	3	195	5	0	0	0	0	0	0	0	0	0	1	0	0	0	0	727	0	0	0	3	0	0	0	0	0	0	0	0	0	0	0	0	0	0	0	0	166	0	0	0	0	0	0	0
46599_1	88	17	4	0	0	1122	0	22	7079	0	0	2	0	0	7	0	0	10	9	0	0	0	0	0	1	5397	0	0	0	16	0	0	0	0	6	0	0	8678	18	0	8	0	15	0	0	0	1	0	0
46599_10	24508	2	10201	5568	0	0	33	11	128	1	2	1	0	0	1	40	0	0	0	0	1	0	0	0	0	0	0	0	0	3	1	0	0	0	0	0	0	459	0	0	3	0	2	0	0	0	0	8	1
46599_11	30	50998	5	21806	0	279	0	13	0	0	0	24459	0	0	5	14317	0	0	0	7	0	0	0	3	81	1	0	0	0	0	0	0	0	0	0	0	0	0	154	0	2	0	9	0	1	0	0	0	0
46599_12	165	2	1	2	0	10	0	16	5	0	0	1	0	10	5	1	0	0	0	0	0	0	0	0	4	0	0	0	0	0	0	0	0	0	0	0	0	4158	0	410	2	0	7	0	0	0	0	0	0
46599_13	18464	13	9	0	0	0	46	0	56	0	0	2	0	0	0	0	0	0	24	6	0	0	915	0	1	13	0	0	0	44	12	0	153	39470	16324	0	16098	1	1	0	6	0	0	1	0	0	0	753	6
46599_14	70	2	14	4	0	38736	0	119	56835	0	2	3	0	0	1	0	0	0	8	5	0	1	3	0	0	2	0	0	4	0	35	0	0	0	1	0	2	6590	0	0	0	0	0	0	0	0	0	0	1
46599_15	170	2699	83971	23089	0	0	2478	0	18	0	0	48171	0	0	13	8167	0	0	21	4	0	0	4	0	0	1	0	0	0	0	0	0	0	2	3	0	0	9	1	0	0	0	0	0	0	0	0	0	3
46599_16	6	5262	3	3172	5	6353	22	0	38	0	0	1	0	0	149	1228	1	0	9	2	0	0	3	0	0	18	0	0	1	4	0	0	0	1	0	0	0	6	0	0	2	0	0	0	0	1	0	0	5
46599_17	12989	0	16052	689	0	0	624	1	33	0	0	2	0	0	1	265	0	0	1	0	2	0	1	0	1	1	0	0	0	0	0	0	0	2	0	0	0	3	0	0	0	0	0	0	0	4	1	0	3
46599_18	0	20	302	64	0	232	0	7	2	0	1	2	0	0	2	0	0	0	8	0	1	0	2	0	7	1	0	0	0	0	0	0	15	33780	5	0	4	1	0	0	0	0	0	0	0	0	0	0	0
46599_19	4	0	9	0	0	2	31193	0	8282	0	0	1	0	0	0	0	24	0	20	4	0	1	35010	0	1	21612	0	0	1	0	0	0	1	0	77631	0	0	92	0	0	0	0	7	0	0	0	0	0	6
46599_2	215985	3	57	26	0	81178	0	46	11795	0	0	11	0	0	7	0	0	0	0	0	0	0	0	0	0	0	0	0	6	0	0	0	5	0	0	11	0	1106	0	75	10	0	10	0	0	0	0	0	0
46599_20	7	4891	4	7	0	7	0	1	4	0	0	1	0	0	1	0	0	0	46	1	0	29	4	0	0	2	0	0	0	0	0	0	0	1	8	0	1	1	79	0	0	0	0	0	0	0	0	0	1
46599_21	2	2	73180	291	0	303	0	1	93	14	1	4	0	0	2	3	0	0	238897	18	0	0	6	0	4379	3	0	0	0	0	0	0	0	2	1	0	0	6	1825	0	0	0	0	0	0	0	0	1	0
46599_22	3171	0	5	2	0	105	0	6	20	0	2	1	0	0	4	0	0	0	8	4	2	0	4	0	0	0	0	0	0	0	0	0	0	9	0	0	2	2	0	0	0	0	0	0	0	2	0	6	50581
46599_23	10	0	9947	7932	0	6882	6	0	63	0	0	3	0	0	257	252	0	0	13	113412	383	0	2	0	1	1	0	0	5	0	0	0	0	3	6	0	0	0	69	0	0	0	0	0	0	0	0	0	0
46599_24	11	2	41	0	0	38981	0	0	23150	0	2	2	0	0	7784	11	0	0	6	0	0	0	4	0	11	1	0	0	0	0	0	0	0	0	0	0	0	2908	26	0	0	0	0	0	0	0	0	0	0
46599_25	31	112580	4	7873	0	0	6	0	28391	0	0	0	0	1	9640	3066	0	0	9	0	0	3	0	0	1	0	0	0	11	0	5	0	2	0	0	2	0	577	0	2	0	0	1	5	0	0	0	3	0
46599_26	33274	11	9	13	0	0	864	33	86	0	0	0	0	0	1	2	0	0	0	0	0	0	35	2	0	0	0	0	104391	0	2	0	4	0	0	0	0	352	0	0	0	0	2	0	0	0	0	0	0
46599_27	233691	5	88	34777	0	0	286	0	3397	0	0	2	0	0	0	47	0	0	0	0	0	0	0	0	50	0	0	0	3	0	0	0	2	0	0	0	0	213	2078	0	0	15	0	0	0	0	0	0	0
46599_28	31	7	46	4	0	6	0	0	30	0	0	0	60	1	1	2	2550	1	0	0	0	0	0	0	1	21	0	0	8	4	2	0	2	0	0	0	0	10	1	0	1	1	3	0	0	0	0	0	0
46599_29	7	2	2	3	0	0	7	1	1	0	59	0	0	0	0	0	1	0	0	0	1	0	0	0	0	0	0	0	3	0	0	0	2	0	0	0	0	41396	2	0	0	0	0	0	0	0	3	0	0
46599_3	41950	3	10	7	0	16908	0	69	258	0	0	4	0	0	6	0	0	0	0	0	0	0	0	0	1	0	0	0	0	0	1	0	261	329	1	0	0	31	0	0	2801	16	11	0	0	23	0	5	0
46599_30	29	47727	9	3488	11	4017	0	11	210	0	0	0	0	1	21	59	1	5	0	0	0	0	0	0	1	0	0	0	4	0	8	0	4	0	0	0	6	51	7	0	68	6	1	0	0	0	0	0	0
46599_31	83	68	145	202	0	0	29008	141	35390	0	224	22	486	83	4	64	102	233	67	0	1	0	4	0	1	1	0	2	56	0	0	0	52	98	0	0	19	1765	2	0	0	3	6	0	0	0	0	0	0
46599_32	11037	0	652	0	0	3	0	0	25	0	0	0	1	20878	522	0	0	3	0	0	0	0	0	0	15	0	0	0	1	0	1	0	0	0	0	0	0	17	33	0	0	1	1	0	0	0	0	1	0
46599_33	11	13449	26546	14150	0	85	0	0	70	6	0	0	0	1	2	4	0	0	0	11	0	0	0	0	42	0	0	0	6	0	4	0	3	0	0	0	1	8	54	0	0	0	13007	0	0	0	0	0	0
46599_34	8	0	4	0	0	0	6	6	20	0	0	0	0	3	0	0	0	0	0	0	2	6	0	0	0	0	0	0	3	0	40799	0	38240	0	0	0	2291	3	0	0	0	1	1	0	0	0	0	209	1
46599_35	43	11	7748	1306	0	169	0	0	883	0	0	0	0	2	0	0	43	0	34	0	0	0	0	32912	0	0	0	0	3	0	1	0	3	0	0	0	0	0	45	0	0	0	1	0	0	0	0	0	0
46599_36	18	3	1	0	1	44	0	0	32	0	0	0	1	3	0	0	1007	0	1	0	0	1	0	0	0	0	0	0	4	0	1	0	0	0	0	0	0	5	0	0	0	0	0	0	0	0	0	0	0
46599_37	191839	27	5	8	0	0	18936	29	145	0	0	0	0	0	0	7	0	0	34	0	1	0	0	0	0	14	0	0	0	1	0	0	0	4	2	0	0	1078	1	0	0	0	19	6	0	0	0	0	0
46599_38	22	396	37	5836	0	14	682	255153	3	0	0	0	0	0	741	136	0	0	29	0	0	0	0	0	1	171	0	0	3	0	0	0	0	0	0	0	0	64	228	6	0	1	4	0	0	0	0	0	0
46599_39	65	2	6	11	0	0	8	23	28	1	0	3	0	0	0	2	0	0	2772	0	0	0	0	13	0	13	0	0	0	0	0	0	0	1	0	0	0	177	0	0	0	188130	2	0	0	0	0	0	0
46599_4	78	3	3	1	0	349	0	17	627	0	0	4	0	37	117	4	0	0	0	0	0	0	0	0	0	110	0	0	1	2	0	0	0	0	0	0	0	30	0	0	110642	0	16	0	0	0	0	0	0
46599_40	294	1	2175	2472	0	11441	0	21	256	0	0	0	113	0	34	1287	0	0	17	0	0	0	0	0	268	236948	0	0	5	2655	1	0	0	0	0	0	2	114	60	0	5	1	1	0	0	0	0	0	0
46599_41	225	0	1227	7482	0	0	129	11	131	1	0	0	0	0	286	3267	0	0	0	0	0	0	0	1	42	454	0	0	0	0	0	0	0	0	0	0	0	15	73	0	0	0	2	0	0	0	0	0	1
46599_42	2	140	3	0	0	0	1	28	6	0	0	0	0	0	0	1	0	0	13	0	0	0	0	0	17	7	0	0	0	0	0	0	0	1	0	0	4	24960	33	0	0	0	0	0	0	0	0	0	0
46599_43	186	2	0	0	0	2	17623	33	110	7	0	0	0	0	0	0	0	0	100172	0	0	0	4	0	0	14	0	0	2	0	0	0	0	0	1	0	4	18	0	0	0	1	37633	0	0	0	0	0	0
46599_44	58	10030	0	389	0	475	0	7525	12	1	0	0	0	1	117	17	0	0	3	0	222	0	0	1	0	10	0	0	0	0	0	0	0	0	0	0	0	2	4	0	0	0	2	0	0	0	0	0	0
46599_45	2	5	5	0	0	75	0	21	12	0	0	0	0	0	3	0	0	0	40	15	0	0	0	0	1	125	0	0	0	0	0	0	0	0	0	0	0	28428	0	0	0	0	2	0	0	0	0	0	0
46599_46	42	0	2869	2306	0	6146	6	102681	17	5	0	0	0	0	1	1914	0	0	0	0	3	1	0	0	1734	12	0	0	0	3	0	0	0	0	0	0	947	0	0	0	0	3	4	0	0	0	0	3	0
46599_47	19	3	2	5	0	1	9573	3	47	0	0	0	0	0	649	0	0	0	20	0	0	0	0	0	0	6	0	0	0	0	0	0	0	0	0	0	0	9	0	0	0	6	0	0	0	0	0	0	0
46599_48	58	36124	107	5658	0	4355	0	25	365	0	0	3	106	2	7	0	0	9	0	0	0	0	0	23	0	7	0	0	4	0	0	0	0	2	0	0	3	105	18	0	0	0	2	0	0	0	0	0	0
46599_49	74	149758	43	0	0	0	15	1	876	5	0	0	0	0	283	0	0	0	0	0	0	0	0	0	0	6	0	0	59	2	1	0	0	1	1	0	6	857	0	0	0	0	0	0	29	0	1	0	0
46599_5	4	0	4	4	0	15	0	5	14	0	1	0	0	0	2	0	0	0	0	0	0	0	0	0	8	0	0	0	0	0	0	0	0	0	0	0	0	5	0	0	8	0	5	0	0	0	1	0	1
46599_50	23	71	11	41	0	3189	0	47	1213	0	0	0	0	0	81	0	35	0	0	0	0	0	0	0	1	6	0	0	7	0	1	0	0	0	1	0	9	20	0	0	0	0	0	0	0	0	1	0	0
46599_51	19	53	5	128	0	0	675	0	55940	0	0	2	0	1	0	91	3	33	1	0	0	0	0	0	0	5	0	0	4	0	103	0	2	0	35	0	6	2449	4	0	0	36	0	0	8	0	36	58	0
46599_52	9	48	1	33	100	14	0	1	891	0	0	0	1	0	2	8	1	0	0	0	0	0	0	0	0	87053	0	0	9	0	1	0	0	0	0	0	7	2861	2	0	5	0	0	0	4	0	1	0	0
46599_53	613	5	0	0	0	1	3	0	4	0	0	0	0	195	0	0	0	0	1	0	0	0	271	0	0	11	0	0	2	0	1738	0	2570	1	8	0	222	1	0	0	0	0	0	0	1	0	33410	12	1
46599_54	2618	6	0	1	0	253	0	9	16	0	0	0	0	4	1	0	0	0	1	0	0	0	0	0	0	64	0	0	2	0	16	0	0	0	13011	0	96965	24	0	0	0	0	0	0	4	0	0	32	0
46599_55	7	10	50	15	0	5	80328	0	3595	6	0	0	0	0	462	2	0	0	3	0	0	0	3	0	0	5	0	0	56495	0	0	0	0	0	7	0	2	12	0	0	0	0	6	0	0	0	4	0	0
46599_56	7	3264	0	36	0	0	423	2	15	0	0	0	0	1	990	240	0	0	0	0	0	0	0	0	341	0	0	0	1	0	0	0	0	0	1	0	1	7	258	4	0	0	0	0	0	0	0	0	0
46599_57	57	15	5	24	0	0	29260	1	15424	0	0	2	1	1	4171	0	0	0	12	0	0	0	0	0	0	8	0	0	10	0	0	0	0	0	1	0	7	3448	0	0	0	0	0	0	0	0	3	10	0
46599_58	9	9	2	1	0	92	0	11	497	0	0	0	0	11	4	0	0	28	0	0	4	0	13	0	0	1	0	18	4	0	0	0	100	0	17	0	4	48	0	0	0	0	0	0	1	0	4	0	0
46599_59	128115	5	1	1	0	0	15	0	81	0	0	1	0	0	0	0	0	0	1	5	0	0	0	1	0	1	0	0	2	0	0	0	0	0	0	0	5	1	1	0	0	1	0	0	2	0	2	0	0
46599_6	7	1193	4	272	0	118	13260	209830	22	8973	0	0	0	0	352	0	0	0	1	0	0	0	0	5	0	0	0	0	12	0	0	0	0	1	0	0	1	9	0	0	3	0	8	0	0	0	0	0	0
46599_60	55	38	64	149	0	0	25458	65	25822	0	0	0	149	14	4	86	0	61	0	0	23	0	22	41	0	3	0	0	33	0	0	0	0	7	22	0	3	750	0	0	0	0	0	0	2	0	2	12	0
46599_61	15	15684	17056	790	0	0	253	7	13	5	0	12	0	9	0	331	97	0	179892	0	5	0	0	0	2	13	0	0	0	5	0	0	3	1	1	0	0	2	22	0	0	0	0	1	1	0	0	0	0
46599_62	9	0	4	4	0	8	0	19	1	5	13	4	0	4	0	0	1	0	7	0	0	0	0	0	0	0	0	0	1	5	15	0	0	0	10	0	0	2	0	0	0	0	0	0	0	0	0	8	0
46599_63	12	17	59	5077	0	31226	0	2	9	0	69	45048	0	2	0	1925	0	0	3	0	0	0	0	0	29	0	0	0	0	2	0	0	1	0	0	0	0	2	37	0	0	21	0	0	0	0	0	0	0
46599_64	5	1	2	3	0	2	83	1	150	0	0	4	0	4	0	1	18870	0	5	0	2	0	0	0	0	13	0	0	4	40377	0	0	1	0	0	0	0	80	1	0	3	0	0	0	0	0	0	0	1
46599_65	92	371	58	44	0	129	1	2	6	0	1	0	0	1	0	0	1	1	5	0	1	0	0	0	1	0	0	0	0	4	0	0	0	0	0	0	0	0	0	0	0	0	0	0	0	0	0	0	60753
46599_66	11649	4	1	1	0	9	17	33963	653	0	0	1	0	4	279	0	0	0	6	0	3	0	0	0	0	0	0	0	0	261	0	0	1	1	0	0	2	6	0	0	0	0	0	0	0	0	0	0	0
46599_67	15	0	2	43	0	5161	6	3	16	0	13	2	0	1	1799	15	0	0	18	0	3	0	0	0	1	0	0	3	0	2	1	0	240	6464	0	0	0	0	0	0	0	0	6	0	0	0	0	7997	0
46599_68	21048	0	0	6039	0	1	0	1	3	0	0	3	0	1	0	380	0	3	5	0	1	0	0	0	0	0	0	0	0	1	0	0	0	1	0	0	1	0	153	0	0	0	0	0	0	0	0	0	0
46599_69	3	7710	2	1740	0	0	4093	1	46	0	0	19460	0	5	341	0	3	0	24	0	0	0	0	0	0	0	0	0	0	1	0	0	2	0	0	0	0	1	0	0	0	0	0	0	0	0	0	0	7
46599_7	14270	2	29	18	0	43292	2	11	82	2	0	2	1	0	3	0	25	0	2	0	0	0	1	0	0	0	0	0	2	0	0	0	0	0	1	0	0	54	0	0	1	0	112656	0	0	0	0	0	0
46599_70	29	0	0	0	0	6482	8	6	1	0	110	3	0	4	0	0	0	0	5	0	30571	71	0	0	0	0	0	0	0	2	5	0	0	0	0	0	0	0	0	0	0	0	0	0	0	0	0	1	0
46599_71	123	3	116	59	0	129	0	1	114	0	5	4	0	7	0	0	1	0	9	1	0	0	0	0	1	0	0	0	0	1	0	0	1	0	0	0	0	1	0	0	0	0	546	0	0	0	0	0	0
46599_72	26627	0	1573	20	0	11	0	4	35	1	1	3	34	66585	1431	2	1	6	1	0	1	12	0	0	1	0	0	0	0	2	0	0	2	2	0	0	0	75	2	0	0	0	0	0	0	0	0	0	0
46599_73	6100	7	66	82	0	45	0	0	10	0	0	0	0	0	6	2	0	0	5	1	0	0	0	0	1	0	0	0	0	34519	0	0	0	0	0	0	1	1	0	0	0	0	0	28788	0	0	0	6	0
46599_74	58	0	91159	44620	0	13	0	9	7327	0	0	0	0	0	1	0	1	0	0	0	2	0	0	1	0	0	0	0	2	2	74	0	0	0	0	0	2	3201	0	0	0	0	0	1	0	0	0	13	0
46599_75	107	47	20	34	0	2	2	0	0	0	0	2	0	0	0	17	0	0	34	0	0	0	0	0	0	0	0	0	42	35	0	0	0	0	0	0	2	18119	0	0	0	0	0	2	0	0	0	1	54
46599_76	16332	2	9	11	0	0	3674	0	14450	0	0	11	0	6	302	0	7	0	0	35	10	0	0	0	0	13	0	0	6	1	0	0	60	179	0	0	2	2427	0	0	6	0	0	1	0	0	0	0	0
46599_77	7	0	9130	16	0	73	0	0	2	2	0	0	0	0	0	0	0	0	12961	0	12896	0	0	0	95	0	0	0	0	0	0	0	0	0	0	0	0	3	1	0	0	0	0	0	0	0	1	2	0
46599_78	9	1	13	1	0	1	2	2	0	0	0	0	0	0	0	0	0	0	54	0	1	0	0	0	0	0	0	0	0	0	0	0	0	2	0	0	2	2	0	0	0	0	0	0	1	0	0	1	0
46599_79	9	32	6	2	0	0	78	0	7	0	0	0	0	0	21	0	93	0	5	0	2	0	2	0	1	0	0	0	0	0	0	0	0	0	2	0	0	5	0	0	0	0	3	0	0	0	0	5	0
46599_8	7	0	13891	14922	0	0	288	5	0	0	0	7893	0	1	9758	5409	0	0	0	0	0	0	0	0	55	0	0	0	0	0	0	0	0	0	0	0	0	178	64	0	3	0	3	0	0	0	0	0	0
46599_80	61	1	6	1	0	11	0	0	3	0	0	0	0	1	3	0	54	0	0	0	0	0	0	0	0	0	0	0	0	2	0	0	2	0	0	0	21354	1	0	0	0	0	0	0	18	2403	0	2	0
46599_81	13	37637	7	7	0	5382	0	0	719	0	0	0	0	0	13	0	0	0	7	3	0	0	0	0	0	0	0	0	0	53	2	0	4	0	0	0	1	20	0	0	0	0	1	0	0	0	0	0	0
46599_82	8	1	18142	341	0	25	0	3	2	0	0	0	0	0	4	17	0	0	1	0	0	1	0	0	0	0	0	0	0	4237	400	0	220	0	0	0	1	1	1	0	0	0	53	0	0	0	0	61675	0
46599_83	94437	2	8	5890	0	21024	1	0	1	0	0	0	0	0	0	241	0	0	1	6	1	0	0	1	0	5	0	0	0	2	1	0	0	0	0	0	1	2	337	0	0	0	0	0	13	0	0	2	0
46599_84	194328	2	2	0	0	0	6	0	0	0	0	0	0	2	0	0	0	0	0	0	0	0	0	0	0	0	0	0	0	1	1	0	1	0	0	0	0	0	0	0	0	0	0	0	0	0	0	1	0
46599_85	8	10	7449	1464	0	1	332	0	3	0	0	33	0	0	4	50	0	0	0	0	0	0	15	0	0	1	0	0	0	0	0	0	0	0	0	0	1	5	7	0	0	0	0	0	0	0	0	0	0
46599_86	86	0	1	7	0	38	0	6	0	0	0	0	0	0	0	7	0	0	0	0	0	1	0	0	0	0	0	0	9	0	18	0	0	0	0	0	0	23854	0	0	0	0	0	0	0	0	0	0	0
46599_87	36925	0	5	3	0	231	0	26	219	0	0	1	0	0	755	0	15	0	0	14	0	4	2	4	0	0	0	0	1	0	9	0	0	0	0	0	0	484	0	0	3	0	0	0	0	0	0	1	0
46599_88	7	0	1	991	0	413	0	0	1651	0	0	0	0	0	1	2956	1	0	0	0	0	1	0	0	1	9	0	0	31401	1	0	0	0	0	0	0	0	9	6994	0	2	0	0	0	0	0	0	0	0
46599_89	3599	0	1	681	0	1062	1	0	5	0	1	0	0	0	0	340	0	0	0	1	0	1	1768	0	2	2	0	0	0	0	3	0	230	127	0	0	1385	5	12	0	0	0	0	0	0	0	0	7	1
46599_9	19	5322	8	1536	0	17	0	21	78	0	0	2	0	0	87499	1159	1	0	25	3	0	0	0	0	1	1	0	0	0	0	0	0	0	0	0	0	0	123	0	0	9	0	21	0	0	1	0	0	7
46599_90	3872	0	11047	213	0	3636	0	3	3670	0	0	0	0	0	795	0	0	0	0	0	0	0	0	0	0	0	0	0	0	0	1	0	1	2	0	0	3	21	6	0	0	0	0	0	0	0	0	0	0
46599_91	49	16	0	0	0	0	6	0	8	1	0	0	0	0	1	0	0	0	2	0	0	0	1	0	0	0	0	0	0	0	0	0	0	0	1	0	0	20414	0	0	0	0	2	0	0	0	0	0	0
46599_92	18118	0	20	129	0	19166	0	0	47	0	0	0	0	1	2	1	0	0	0	0	0	1	0	0	779	1	0	0	1	0	0	0	0	0	0	0	0	3	5	0	0	0	0	0	0	0	0	0	0
46599_93	2	1	3	0	0	223	0	0	18	0	0	0	2	0	3	0	0	0	2	95669	0	0	0	0	0	0	0	0	1	0	0	0	0	0	0	0	0	44	0	0	0	0	1	0	0	0	0	0	0
46599_94	0	0	0	0	0	0	3408	3	60	0	0	0	0	0	2348	0	0	0	0	1	0	17596	0	0	0	46	0	0	3	0	2	0	0	0	0	0	0	0	0	0	0	0	0	0	0	0	0	3	0
46599_95	36	11	163	17	0	26	0	0	0	0	0	0	0	0	1	2	0	0	0	5	0	0	0	4	1	23	0	0	3	0	0	0	0	0	0	0	1	2	2	0	0	0	0	0	0	0	0	0	0
46599_96	8	1	1	0	1	0	3	0	0	0	0	0	0	1	0	0	113	0	0	1	1	0	0	0	0	0	0	0	0	0	0	0	0	0	0	0	0	4	0	0	0	0	0	0	0	0	0	0	0
46665_1	1	0	0	0	0	0	4105	7	68	0	0	0	0	0	0	0	1	1	0	0	0	0	0	2	0	228	0	0	19628	0	0	0	0	0	0	0	0	0	0	0	0	0	0	0	7891	0	0	0	0
46665_10	5	1	0	2	0	10	0	9	2	0	0	0	0	0	0	0	0	2	0	0	0	0	0	4	0	0	0	0	1	0	0	0	0	0	0	0	0	11134	0	0	0	0	0	0	0	0	0	0	2
46665_11	0	0	0	635	0	12311	1	7	1491	1	0	0	0	0	3008	506	1	3	1	0	0	7740	0	0	0	0	0	1	1	0	0	0	0	0	0	0	48	8085	0	0	0	5	0	0	0	0	0	0	0
46665_12	1134	1	0	0	1	4970	0	9	43	0	0	0	1	0	3552	0	13102	1	0	0	0	0	0	1	0	1	0	0	0	0	0	0	0	0	0	0	0	4	0	0	0	1	0	0	0	0	0	0	0
46665_13	46471	4	3	0	0	1446	0	0	2246	0	0	3	0	1	1050	0	1	0	0	0	0	0	0	0	0	0	0	0	0	8	0	0	0	0	0	0	0	3	0	0	0	0	0	0	0	0	0	0	0
46665_14	2	6	1	44	0	859	0	0	103	0	0	1	0	0	0	1	4	0	0	0	1	0	0	1	0	1	0	0	0	56184	0	0	0	0	0	0	0	0	0	0	0	0	0	0	0	0	0	0	0
46665_15	9937	2	2	1	0	259	0	53	676	0	0	2	0	0	149	1	1	0	4	0	0	0	0	0	0	0	0	0	0	1	0	0	0	0	0	0	0	276	0	0	0	0	0	16	0	1	0	0	0
46665_16	3	0	3	6886	0	3121	16	0	288	0	0	46914	0	0	9	19597	0	0	0	0	0	9006	0	0	0	0	0	0	0	5	0	0	0	0	0	0	0	2	0	0	0	0	0	0	0	0	0	0	0
46665_17	1	0	3	4	0	0	917	3	12273	0	0	7	0	0	1	2	11521	0	0	0	1	2	0	0	0	0	0	0	0	0	0	0	0	0	0	0	0	0	0	3	0	0	0	0	0	0	0	0	0
46665_18	3	2	2	1	4	0	2	135	3	0	0	3	0	0	0	0	0	0	0	0	0	1	0	0	0	0	0	0	0	1	0	0	0	0	0	0	0	1482	1	0	0	0	0	0	0	0	0	0	0
46665_19	5	4	18491	2435	0	1671	0	2	29819	0	1	3	0	0	2	186	0	0	0	0	0	0	0	0	13	0	0	0	0	3	0	0	0	0	0	0	0	1	65	0	0	0	0	0	0	0	0	0	225
46665_2	0	0	0	54	0	138	0	7	1	0	1	0	0	0	6	43	1864	7	2	0	0	1	0	50260	0	0	0	4328	0	1	0	0	0	0	0	0	0	1	0	0	0	3	0	0	0	0	0	0	1
46665_20	5	23970	0	3938	0	0	6208	0	7298	0	1	6	0	0	0	1622	0	0	2	0	0	0	0	0	339	0	0	0	0	7	0	0	0	8	0	0	0	5524	0	0	0	0	0	0	0	0	0	0	1
46665_21	1019	5	2	6	0	1	0	4	25	0	0	6	0	148	0	1	1	0	0	5	0	0	24	0	0	0	0	0	0	5	328	0	0	0	0	0	0	2	1	0	0	0	0	0	0	1200	0	121	0
46665_22	7	3	1	0	0	1283	2	0	134	0	0	2	0	0	1	0	243	0	0	0	0	0	0	0	0	0	0	0	0	8	3	0	152	0	0	0	0	323	0	0	0	0	0	0	0	0	0	1	0
46665_23	0	21338	1	10598	0	0	239	0	3	1	0	2	0	0	1315	0	1	0	1	0	0	0	0	0	3	0	0	0	0	2	0	0	0	0	0	0	218	3	0	0	0	0	0	0	0	0	0	0	0
46665_24	5	3	6	1	1	0	2496	0	18040	0	0	3	1	0	1717	1	0	0	0	0	0	1	0	0	11	0	0	0	0	6	29	0	0	0	0	0	0	7032	1	0	0	0	0	0	0	0	0	0	0
46665_25	214412	2	0	5	8	1	2	21	3836	6	1	0	0	2	3	0	0	0	0	0	0	2	0	0	0	0	0	0	1	1	0	0	7	0	0	0	6	56	0	0	0	0	0	0	0	0	0	0	1
46665_26	13	83489	5	62799	3	0	38	24	1	0	8	0	1	0	1	1	0	0	23	0	6	288	0	0	4	299	0	0	1	0	0	0	0	0	0	0	0	0	0	12	0	0	0	0	0	0	0	0	0
46665_27	14	5	1430	657	1	0	222	15	68	170274	0	1	1	0	0	8	0	0	36	0	1	0	0	0	0	0	0	0	0	0	0	0	0	1	0	0	0	1	1	151	0	0	0	0	0	0	0	0	2
46665_28	32	0	1669	1931	1	0	46049	16	1592	5	9	3	1	0	14604	1974	3586	0	2	0	0	1	0	0	0	0	0	0	0	0	0	0	0	0	3	0	0	1	1	12	0	0	0	0	0	2560	0	0	0
46665_29	8	4	1	4	0	0	12	12	12	0	0	0	5	0	2	1	1	0	9	0	6	0	0	0	0	0	0	0	0	0	1	0	1	0	0	0	110	1	0	174071	0	0	0	0	0	0	0	1	0
46665_3	0	2	0	1	0	17025	0	17	166	1	0	0	0	0	1	1	1	1	0	0	0	0	0	0	0	0	0	0	0	0	0	0	0	0	0	0	0	3	0	0	0	0	0	0	0	0	0	0	0
46665_30	32	8	1113	692	23820	11	0	11	3	6	0	0	4	0	11	625	73	0	0	0	0	0	0	0	0	0	0	0	151	0	0	0	0	0	0	0	0	0	0	4	0	0	0	0	0	108	0	0	1
46665_31	76	9	0	6	1	0	3	35	10	6	0	0	0	0	2	0	0	1	0	0	0	0	0	0	0	0	0	0	0	0	0	0	0	0	3	0	0	447	0	9	1	0	0	0	0	0	0	0	12
46665_32	11	58	89	853	1	0	4904	18	59	13	68543	0	1	0	4781	11	66	0	0	0	386	0	0	0	5	0	0	0	0	0	0	0	3899	125	6	0	0	16	0	11	1234	0	0	0	0	0	0	297	5
46665_33	1020	21	3	15	0	0	7	352009	46	14	0	0	8	1	4	2	1	0	0	0	0	0	0	0	1	0	0	0	0	0	0	0	1	0	0	0	0	39	0	25	0	0	0	0	0	2	0	1	0
46665_34	63995	10	0	5096	0	0	6824	23	177	2	7	0	4	0	6767	11262	1	0	8	0	0	0	0	0	6	0	0	0	0	0	1	0	0	1	0	0	0	73	7229	18	0	0	0	0	0	0	0	1	0
46665_35	26	0	2	41	1	19820	1	16	6	10	0	0	0	0	172	50	0	0	0	0	0	28159	0	0	15814	0	0	0	0	0	0	0	0	1	0	0	0	13	9254	9	0	0	0	0	0	0	0	0	9
46665_36	128	5	1372	1201	18284	11	0	11	6	11	7	0	6	0	10	1066	113	0	0	0	0	0	0	0	0	0	0	0	341	0	0	0	0	0	0	0	0	0	0	11	0	0	0	0	0	145	0	0	0
46665_37	15440	1	0	2	0	2	1	18	66	0	0	0	7	3	2	0	0	0	19	0	3	2	0	0	0	0	0	0	0	0	0	0	0	0	1	0	0	1	0	0	0	0	0	0	0	0	0	0	0
46665_38	17	5	0	233	1	580	0	46	134	0	293	0	1	1	0	106	0	0	6	0	64689	0	0	71941	0	0	0	0	0	0	0	0	0	0	3	0	4	0	0	0	0	10	0	0	0	0	0	0	4
46665_39	16	2	0	1	0	2	1	24	88	0	2	0	2	1	1	1	1355	0	17	1	5	0	0	0	0	0	0	0	0	0	0	0	0	0	2	0	0	0	0	0	0	0	0	0	0	0	0	0	0
46665_4	1	5	0	1125	0	42706	0	14	301	0	0	1	0	0	0	10	1	4	0	0	0	0	0	0	0	0	0	1	0	0	0	0	0	0	1	0	0	9	0	0	0	0	0	0	0	0	0	0	0
46665_40	119565	201	398	8787	6	297	0	16	138	0	0	1	2	0	5	2595	1	0	13	0	3	0	1	0	0	0	0	0	0	0	2	0	0	0	67212	0	0	0	0	0	1	0	0	0	0	0	0	0	0
46665_41	22	1	1	2	0	492	0	9	407	0	0	0	3	2	235	1	0	0	14	178	6	0	0	0	1	0	0	0	0	0	0	0	0	0	0	0	0	1277	0	7	0	0	0	0	0	0	0	0	0
46665_42	13	168	1	109	45245	2805	2	16	0	0	3	0	56	2	14	2	0	0	1	0	0	1	0	0	0	0	0	0	0	0	0	0	0	0	1	0	0	0	4	0	0	13	0	0	0	0	0	0	0
46665_43	5467	4	4	8	6	2	0	165522	237	0	1	0	2	4	5	0	0	0	25	0	0	0	0	0	0	3	0	0	0	0	0	0	0	0	2	0	0	4	0	0	0	0	0	0	0	0	0	0	1
46665_44	21	3	0	414	2	821	0	18	953	0	0	0	1	1	52	1178	0	0	102384	0	0	0	0	0	1	0	0	0	0	0	0	0	0	0	2	0	0	19	0	0	0	0	0	0	0	0	0	0	10
46665_45	30	43947	1	19035	0	0	47	78	64	0	0	0	4	34073	85	60	1	0	45	0	31	0	0	0	1	0	0	0	0	0	0	0	0	0	5	0	0	3	196	0	0	0	0	0	0	0	0	0	0
46665_46	119019	3	0	1478	3	0	3208	24	725	0	0	0	0	2	11136	1401	1	0	21	0	0	0	0	0	2327	0	0	0	0	0	5	0	0	0	5	0	0	391	0	0	0	0	0	0	0	0	0	0	11
46665_47	241	3	3	5	0	27	2981	19	84	87561	1	1	5	0	32	0	0	0	6	0	1	0	0	0	0	0	0	0	0	0	0	0	0	0	4	0	0	15	0	0	0	0	0	0	0	0	0	0	0
46665_48	20	215	0	4	40227	2711	0	30	1	0	0	0	34	1	8	0	0	0	16	0	1	2	0	0	55	0	0	0	0	0	0	0	0	0	1	0	0	1	145	0	0	0	0	0	0	0	0	0	1
46665_49	754	9	4	13	8	16	0	0	849	0	0	0	0	3	1	0	0	0	0	0	0	0	0	0	0	0	0	0	0	0	0	0	0	0	10	0	2	16	1	0	0	0	0	0	1	0	0	0	0
46665_5	8	0	43	2	0	9432	0	13	2355	0	0	0	0	0	0	0	3	0	0	0	1	0	0	1	0	0	0	0	0	0	0	0	0	0	0	0	0	67	0	5	0	0	0	0	0	0	0	0	1
46665_50	5	16	11326	47632	0	2	64706	0	10045	0	0	0	11	0	2	905	0	0	0	0	0	0	0	5	6321	0	0	0	0	3	0	0	0	0	0	0	0	2	0	0	0	0	0	0	0	0	0	0	0
46665_51	50	11	7	76	0	0	12949	10	2573	1	0	1	6	0	353	0	0	0	3	0	0	0	0	0	0	0	0	0	0	0	0	0	0	0	0	0	7	1	0	0	0	0	0	0	0	0	0	0	0
46665_52	24	55455	4	16	5	3187	0	11	1610	0	0	7811	0	0	2227	2	0	0	0	0	0	0	0	0	1	0	0	0	0	0	0	0	1	0	0	0	0	4	0	0	0	0	0	5	0	0	0	0	26
46665_53	9	51	2	66911	0	18	11498	4	2405	0	0	3	8	7	4	44	0	0	0	2	18	0	0	0	0	0	0	1	0	0	1	0	2	0	0	7	0	8	309	6	0	0	0	0	0	0	0	1	0
46665_54	7143	11815	3	8	32427	0	226	0	44	0	0	0	40	0	4	1	0	0	0	0	0	0	0	0	0	0	0	0	0	0	0	0	0	0	0	0	0	0	0	0	0	0	0	0	0	0	0	0	12
46665_55	7	11491	5	12751	7	34391	0	22	5515	1	0	1	0	0	1126	582	0	0	0	0	0	0	0	0	0	0	0	0	0	0	0	0	0	0	0	0	0	1	104	0	0	0	0	0	0	0	0	0	26
46665_56	41863	10	3	9	0	32	0	0	32	0	1	0	12	0	4	0	0	0	16	0	46	0	0	0	1	0	0	0	0	1	0	0	0	0	0	1	0	380	0	0	0	0	0	0	0	0	0	0	0
46665_57	16	17	6	27	27	22	1	16	52	0	0	0	2	4	18	34	0	1	0	0	1088	0	0	0	1	3	0	0	0	0	0	0	0	0	1	0	0	75	20	0	0	0	0	0	0	0	0	0	10
46665_58	366	7	2	18	0	52069	2	1	6298	0	0	0	9	0	9841	3	16	0	1	0	0	0	0	0	0	0	0	38	0	0	0	0	39	0	0	0	0	2813	0	0	0	0	0	0	0	0	3	1	0
46665_59	5	0	53579	20453	7	8	6533	0	398	21	0	1	0	0	1022	929	0	0	0	0	0	0	0	0	46	0	0	0	0	0	0	0	0	0	6779	0	0	214	120	0	0	0	0	0	0	0	0	0	12
46665_6	1	0	2	0	1	73	0	11	40	0	0	0	2	0	51	0	5538	0	0	0	0	1	0	2	0	4470	0	1505	1	0	30	0	0	0	0	0	0	1	0	0	0	0	0	0	1	0	0	9	0
46665_60	44912	46948	5	7	131773	0	1461	0	316	0	0	0	114	0	4	2	0	0	0	0	0	0	2	0	0	0	0	0	0	0	0	0	0	0	0	0	0	0	1	0	0	0	0	0	0	0	0	0	14
46665_61	17	0	0	0	32	2	1	0	5091	0	0	0	0	66569	1	0	4	0	0	0	0	0	0	0	0	0	0	0	0	2130	0	0	0	0	2	0	0	3	0	0	0	0	0	0	0	0	0	0	0
46665_62	15	1	1	0	42	0	2	0	3	3	0	0	0	3	1	0	8	0	0	0	0	1	1	2	4	0	0	0	0	0	0	0	0	0	11	0	0	3	0	0	0	0	0	0	0	0	0	0	2
46665_63	15	0	0	0	0	0	7767	0	399	1	0	0	21	2	1	0	26602	0	1	0	0	0	4451	0	0	0	0	0	0	0	0	0	0	1	0	0	0	3	0	0	0	0	0	0	0	0	0	0	0
46665_64	46	0	42	1	29	0	98	113	0	0	0	1	0	5	0	0	68	0	0	0	0	0	0	0	0	0	0	0	0	0	0	0	0	0	9	0	0	303	0	0	0	0	0	0	0	0	0	0	0
46665_65	10	0	0	0	0	0	2	0	11	0	0	0	12	3	0	0	0	0	0	7	0	0	0	0	0	0	0	0	0	0	131	0	0	0	3	0	0	1	0	3	0	0	0	0	0	0	0	611	0
46665_66	8	0	0	0	253042	0	0	1	5	0	0	0	40	3	0	1	0	0	0	0	0	0	1	0	0	0	0	0	0	0	0	0	0	0	1	0	0	4	0	0	0	0	0	0	0	0	0	0	0
46665_67	21	3419	0	0	0	828	0	8	36	0	0	0	27	7	8	0	1	0	1	2	0	0	1	0	0	0	0	0	0	0	0	0	0	0	46891	0	0	4	0	0	0	0	0	0	0	0	0	0	0
46665_68	52163	0	6	0	0	1163	0	0	1407	0	1	0	24	1	4983	0	0	0	4	2	0	0	0	0	0	0	0	0	0	0	0	0	0	0	4	0	0	1423	0	0	0	0	0	0	0	0	0	0	0
46665_69	32	3	1	0	0	0	18181	8	418	0	0	0	55	9	0	0	1	1	0	12	0	0	1	0	3	0	0	0	0	0	0	0	0	0	0	1	0	409	1	0	0	0	0	0	0	0	0	0	0
46665_7	0	0	0	0	0	11	0	69828	51	0	0	0	0	0	0	0	209	8385	0	0	0	0	0	8	0	0	0	0	0	0	0	0	0	0	0	0	0	2	0	0	0	0	0	0	0	0	0	0	0
46665_70	133478	0	0	1	0	0	169	0	578	0	0	0	27	4	1	0	3	0	0	0	0	0	1	0	0	0	0	0	0	0	1	0	0	0	10	0	0	13128	1	0	0	0	0	0	0	0	0	0	0
46665_71	12	2	20	0	0	1	1	0	0	3	18	1	41	5	0	0	14	0	0	2	0	0	1	0	0	0	0	0	0	0	0	0	0	0	3	0	0	21412	0	0	0	0	0	0	0	0	0	0	0
46665_72	18	3	0	0	18	0	0	0	0	0	0	0	91445	3	0	0	4	0	0	2	0	0	0	1	0	0	0	0	0	0	0	0	0	0	0	0	0	1	0	0	0	0	0	0	0	0	0	0	0
46665_73	43692	89	1	9	0	0	10836	1	67	0	0	1	0	2	18	3	0	0	1	0	0	0	0	0	0	0	0	0	0	1	0	0	0	0	0	0	0	0	0	0	0	0	0	0	0	0	0	0	4
46665_74	55	1	0	8	0	36	0	0	9	6	0	3	0	0	0	4	61	0	0	0	5	0	0	0	0	2	0	0	0	0	0	0	0	0	5808	0	0	4	0	0	0	1	0	0	0	0	0	0	0
46665_75	3	673	2	4344	0	4354	2	1	2634	0	0	18191	0	0	1845	4608	0	0	3	0	40	0	0	0	2	0	0	0	0	0	0	0	0	0	0	0	0	4	2	0	0	0	0	0	0	0	0	0	0
46665_76	9425	1	0	18277	0	0	9135	0	129	1	0	1	0	129	352	19372	0	0	0	0	3	0	0	0	1	0	0	0	0	0	0	0	0	0	0	0	0	1	0	0	0	0	0	0	0	0	0	0	0
46665_77	11	1	265	1156	0	28	0	1	1	0	0	3	0	0	1	9	0	0	4	2	38463	0	0	0	0	0	0	0	0	0	0	0	0	0	0	0	0	2	0	0	0	0	0	0	0	0	0	0	1
46665_78	421	0	1	2	4	0	4673	36332	3	0	0	1	0	0	0	4	0	0	0	0	1	0	0	0	3	0	0	0	0	0	0	0	0	0	0	0	0	2	0	0	0	0	0	0	0	0	0	0	0
46665_79	7	3	3168	2052	0	82	1	9	1	37111	0	2	0	0	7	7	0	0	9	0	2	0	0	0	5	1	0	0	0	0	0	0	0	0	1	0	0	2	74	0	0	0	11	0	0	0	0	0	0
46665_8	1	0	0	1	0	36654	16	8	8850	0	0	0	0	0	0	0	3	9	0	0	0	0	0	2	0	0	0	0	0	51	0	0	0	0	0	0	0	5	0	0	0	2	0	0	1	0	0	0	0
46665_80	10	0	3	9	0	0	7	5	0	7	0	0	0	0	4	1	0	0	0	0	1	0	0	0	3	1	0	0	0	0	0	0	0	0	0	0	39	27419	0	0	0	0	0	0	4	0	0	0	0
46665_81	12	7878	0	17546	0	0	1369	9	253	0	0	1	0	0	2247	6895	0	0	17	0	10	0	0	0	1959	22211	0	0	0	0	0	0	0	0	0	0	1	34	1	0	0	0	0	0	0	0	0	0	0
46665_82	21	4761	2	45261	0	8513	0	3	2946	2	0	1	0	0	505	17151	0	0	2	0	6	0	0	0	2635	0	0	0	0	0	1	0	0	1	2	0	0	197	0	0	0	0	0	0	0	0	0	0	0
46665_83	50412	3	1	7	0	0	5	0	25	9	0	0	0	0	22	3	0	0	0	0	1	1	0	0	1	0	0	0	0	0	0	0	0	0	0	0	0	57	0	0	0	0	0	0	0	0	0	0	1
46665_84	63005	0	1	3	1	0	2	1	2	0	0	0	1	0	0	1	0	0	5	0	6	0	0	0	2	2	0	0	0	0	0	0	0	0	0	0	0	2	0	0	0	0	0	0	0	0	0	0	0
46665_85	21	0	6	4768	7	0	2983	0	121	0	0	0	1	2	20	2063	1	0	0	0	0	14295	0	0	0	0	0	0	2257	4140	0	0	0	2	0	0	0	3	0	0	0	7	0	1	0	0	0	1	0
46665_86	0	19	1	4755	0	2844	0	0	63	0	1	1426	0	0	2492	2135	0	0	0	0	1	0	0	1	1	0	0	0	246	1	0	0	0	0	0	0	0	0	0	0	0	1	0	0	0	0	0	0	1
46665_87	0	3	9	12	0	15930	7	8	731	0	0	0	0	0	378	0	0	3	12	0	0	0	0	0	4	0	0	0	0	1	0	0	4	0	0	0	0	0	1	0	0	0	0	0	0	0	0	0	0
46665_88	5	12114	5	18085	0	0	7475	0	38	0	0	17	0	0	81	712	0	0	0	0	0	0	0	0	0	0	0	0	0	0	0	0	0	0	1	0	0	0	45	0	0	0	0	0	0	3	0	0	0
46665_89	1	2321	8609	9969	0	0	3765	0	662	0	0	1	0	0	4	222	0	0	0	0	0	0	0	0	1391	0	0	0	0	0	1478	0	1237	0	0	0	0	1	0	16	0	0	0	0	0	0	0	43	0
46665_9	15	5	0	6	0	2	847	0	9	0	0	0	0	0	0	10	2	65422	0	0	0	0	0	6	9	0	0	0	1	0	0	0	0	0	0	0	0	12	0	0	0	0	0	0	0	0	0	0	0
46665_90	0	2437	24980	9652	0	912	0	0	1587	0	0	0	4	0	0	11004	0	0	0	0	0	0	0	0	0	0	0	1	0	0	0	0	0	0	0	0	0	2	0	0	0	0	0	0	0	0	0	0	0
46665_91	0	1	6199	6685	0	1	6480	4	971	1	0	1	0	0	1	0	0	0	0	0	0	0	0	0	0	0	0	0	0	0	0	0	0	0	1	0	0	1	0	0	0	0	0	0	0	0	0	0	0
46665_92	0	676	2	460	0	49149	3	0	546	0	13	3	0	0	12972	518	0	0	1	0	0	0	0	0	0	0	0	0	0	0	0	0	0	1	0	0	0	165	0	0	0	0	0	0	0	0	0	1	0
46665_93	0	5	3284	4892	0	0	23	34	4	0	0	0	0	2	3	4	0	0	0	0	4	2	0	0	10	0	0	0	0	0	0	0	0	1	0	0	0	21	18	0	0	0	0	0	0	0	0	0	0
46665_94	14	1	3	7	6	0	337	0	4740	0	0	1	0	6	89	3	0	0	0	0	0	0	0	0	1	0	0	0	0	0	0	0	0	0	0	0	2	8111	0	0	0	0	0	0	0	0	0	0	0
46665_95	1	0	12379	3347	0	258	0	0	185	0	0	4970	0	0	0	1300	2	0	0	0	0	4	1	0	1	0	0	0	0	0	0	0	0	0	864	0	0	10	0	0	0	0	0	0	0	0	0	0	0
46665_96	18	0	4	0	6	7	0	55	3	0	0	0	0	0	1	65	0	0	0	0	0	0	0	0	0	0	0	0	1	1	0	0	0	0	0	0	0	0	57	0	0	0	0	0	0	0	0	0	0
[truncated: 206 more columns]
